# Supplementary material for: Transcriptome Analysis of the Tadpole Shrimp (Triops longicaudatus) by Illumina Paired-End Sequencing: Assembly, Annotation, and Marker Discovery
Source: Genes (Basel). 2016 Dec 2;7(12):114. doi: 10.3390/genes7120114 (PMC5192490; doi:10.3390/genes7120114)
Supplement: Supplementary file 1 [file genes-07-00114-s001.zip]

Archive with 4 entries (3 files):
- genes-152720-supplementary-final/
- genes-152720-supplementary-final/genes-152720-suppl-done.docx
- genes-152720-supplementary-final/Table S2.xls
- genes-152720-supplementary-final/Table S4.xls
