# Supplementary material for: Transcriptome Analysis of the Tadpole Shrimp (Triops longicaudatus) by Illumina Paired-End Sequencing: Assembly, Annotation, and Marker Discovery
Source: Genes (Basel). 2016 Dec 2;7(12):114. doi: 10.3390/genes7120114 (PMC5192490; doi:10.3390/genes7120114)
Supplement: Supplementary file 1 [file genes-07-00114-s001.zip › genes-152720-supplementary-final/Table S2.xls]

## Sheet: Top hit table
Domain	Description	Unigene
IPR027417	P-loop containing nucleoside triphosphate hydrolase DOMAIN	1252
IPR000719	Protein kinase domain DOMAIN	648
IPR002290	Serine/threonine/dual specificity protein kinase, catalytic domain DOMAIN	575
IPR000504	RNA recognition motif domain DOMAIN	517
IPR001680	WD40 repeat REPEAT	486
IPR011989	Armadillo-like helical DOMAIN	457
IPR015943	WD40/YVTN repeat-like-containing domain DOMAIN	377
IPR012336	Thioredoxin-like fold DOMAIN	329
IPR002048	EF-hand domain DOMAIN	318
IPR011992	EF-hand domain pair DOMAIN	314
IPR009030	Insulin-like growth factor binding protein, N-terminal DOMAIN	312
IPR002110	Ankyrin repeat REPEAT	300
IPR000668	Peptidase C1A, papain C-terminal DOMAIN	287
IPR029058	Alpha/Beta hydrolase fold DOMAIN	273
IPR011990	Tetratricopeptide-like helical domain DOMAIN	259
IPR029063	S-adenosyl-L-methionine-dependent methyltransferase DOMAIN	252
IPR000008	C2 domain DOMAIN	244
IPR015880	Zinc finger, C2H2-like DOMAIN	244
IPR001752	Kinesin motor domain DOMAIN	229
IPR012677	Nucleotide-binding alpha-beta plait domain DOMAIN	217
IPR023753	FAD/NAD(P)-binding domain DOMAIN	214
IPR013126	Heat shock protein 70 family FAMILY	213
IPR019734	Tetratricopeptide repeat REPEAT	210
IPR003593	AAA+ ATPase domain DOMAIN	190
IPR004000	Actin family FAMILY	187
IPR012340	Nucleic acid-binding, OB-fold DOMAIN	187
IPR013785	Aldolase-type TIM barrel DOMAIN	184
IPR011009	Protein kinase-like domain DOMAIN	175
IPR000742	EGF-like domain DOMAIN	171
IPR001650	Helicase, C-terminal DOMAIN	167
IPR001478	PDZ domain DOMAIN	162
IPR011701	Major facilitator superfamily FAMILY	162
IPR001623	DnaJ domain DOMAIN	157
IPR001932	PPM-type phosphatase domain DOMAIN	155
IPR001245	Serine-threonine/tyrosine-protein kinase catalytic domain DOMAIN	153
IPR023329	Chlorophyll a/b binding protein domain DOMAIN	152
IPR001054	Adenylyl cyclase class-3/4/guanylyl cyclase DOMAIN	148
IPR013783	Immunoglobulin-like fold DOMAIN	148
IPR015421	Pyridoxal phosphate-dependent transferase, major region, subdomain 1 DOMAIN	148
IPR003579	Small GTPase superfamily, Rab type FAMILY	145
IPR000873	AMP-dependent synthetase/ligase DOMAIN	144
IPR020846	Major facilitator superfamily domain DOMAIN	138
IPR001841	Zinc finger, RING-type DOMAIN	136
IPR013083	Zinc finger, RING/FYVE/PHD-type DOMAIN	136
IPR000571	Zinc finger, CCCH-type DOMAIN	133
IPR003409	MORN motif REPEAT	132
IPR000436	Sushi/SCR/CCP domain DOMAIN	130
IPR003599	Immunoglobulin subtype DOMAIN	129
IPR000276	G protein-coupled receptor, rhodopsin-like FAMILY	128
IPR023395	Mitochondrial carrier domain DOMAIN	128
IPR022796	Chlorophyll A-B binding protein FAMILY	127
IPR016040	NAD(P)-binding domain DOMAIN	125
IPR020472	G-protein beta WD-40 repeat REPEAT	124
IPR000795	Transcription factor, GTP-binding domain DOMAIN	119
IPR002130	Cyclophilin-type peptidyl-prolyl cis-trans isomerase domain DOMAIN	119
IPR023214	HAD-like domain DOMAIN	118
IPR009071	High mobility group box domain DOMAIN	117
IPR020683	Ankyrin repeat-containing domain DOMAIN	116
IPR000618	Insect cuticle protein FAMILY	113
IPR005828	Major facilitator, sugar transporter-like FAMILY	112
IPR006186	Serine/threonine-specific protein phosphatase/bis(5-nucleosyl)-tetraphosphatase DOMAIN	112
IPR014729	Rossmann-like alpha/beta/alpha sandwich fold DOMAIN	110
IPR014722	Ribosomal protein L2 domain 2 DOMAIN	108
IPR001781	Zinc finger, LIM-type DOMAIN	105
IPR013781	Glycoside hydrolase, catalytic domain DOMAIN	105
IPR029044	Nucleotide-diphospho-sugar transferases DOMAIN	104
IPR029052	Metallo-dependent phosphatase-like DOMAIN	104
IPR011527	ABC transporter type 1, transmembrane domain DOMAIN	103
IPR000210	BTB/POZ domain DOMAIN	101
IPR001128	Cytochrome P450 FAMILY	101
IPR001251	CRAL-TRIO lipid binding domain DOMAIN	101
IPR013763	Cyclin-like DOMAIN	101
IPR001254	Serine proteases, trypsin domain DOMAIN	100
IPR001609	Myosin head, motor domain DOMAIN	99
IPR001757	P-type ATPase FAMILY	99
IPR003598	Immunoglobulin subtype 2 DOMAIN	98
IPR024616	Pherophorin DOMAIN	98
IPR000884	Thrombospondin type-1 (TSP1) repeat REPEAT	97
IPR001873	Na+ channel, amiloride-sensitive FAMILY	96
IPR002035	von Willebrand factor, type A DOMAIN	96
IPR002198	Short-chain dehydrogenase/reductase SDR FAMILY	94
IPR004273	Dynein heavy chain domain DOMAIN	94
IPR005135	Endonuclease/exonuclease/phosphatase DOMAIN	94
IPR015422	Pyridoxal phosphate-dependent transferase, major region, subdomain 2 DOMAIN	94
IPR002557	Chitin binding domain DOMAIN	93
IPR026983	Dynein heavy chain FAMILY	93
IPR001314	Peptidase S1A, chymotrypsin-type FAMILY	92
IPR003439	ABC transporter-like DOMAIN	89
IPR001404	Heat shock protein Hsp90 family FAMILY	87
IPR001849	Pleckstrin homology domain DOMAIN	86
IPR020849	Small GTPase superfamily, Ras type FAMILY	86
IPR018108	Mitochondrial substrate/solute carrier REPEAT	85
IPR001878	Zinc finger, CCHC-type DOMAIN	84
IPR003590	Leucine-rich repeat, ribonuclease inhibitor subtype REPEAT	84
IPR012337	Ribonuclease H-like domain DOMAIN	83
IPR029055	Nucleophile aminohydrolases, N-terminal DOMAIN	83
IPR000308	14-3-3 protein FAMILY	81
IPR011237	Peptidase M16 domain DOMAIN	81
IPR014001	Helicase superfamily 1/2, ATP-binding domain DOMAIN	81
IPR013320	Concanavalin A-like lectin/glucanase domain DOMAIN	80
IPR016135	Ubiquitin-conjugating enzyme/RWD-like DOMAIN	80
IPR001452	SH3 domain DOMAIN	79
IPR013201	Cathepsin propeptide inhibitor domain (I29) DOMAIN	79
IPR013766	Thioredoxin domain DOMAIN	79
IPR001715	Calponin homology domain DOMAIN	78
IPR003591	Leucine-rich repeat, typical subtype REPEAT	78
IPR017998	Chaperone tailless complex polypeptide 1 (TCP-1) FAMILY	78
IPR019956	Ubiquitin FAMILY	78
IPR000597	Ribosomal protein L3 FAMILY	77
IPR001611	Leucine-rich repeat REPEAT	77
IPR011991	Winged helix-turn-helix DNA-binding domain DOMAIN	77
IPR000209	Peptidase S8/S53 domain DOMAIN	76
IPR004087	K Homology domain DOMAIN	76
IPR011993	Pleckstrin-homology domain (PH domain)/Phosphotyrosine-binding domain (PTB) DOMAIN	75
IPR001005	SANT/Myb domain DOMAIN	74
IPR001394	Peptidase C19, ubiquitin carboxyl-terminal hydrolase DOMAIN	74
IPR001881	EGF-like calcium-binding domain DOMAIN	73
IPR002347	Glucose/ribitol dehydrogenase FAMILY	73
IPR002350	Kazal domain DOMAIN	73
IPR029033	Histidine phosphatase superfamily FAMILY	73
IPR005824	KOW DOMAIN	72
IPR006073	GTP binding domain DOMAIN	72
IPR000772	Ricin B, lectin domain DOMAIN	71
IPR011598	Myc-type, basic helix-loop-helix (bHLH) domain DOMAIN	71
IPR000217	Tubulin FAMILY	70
IPR013057	Amino acid transporter, transmembrane domain DOMAIN	70
IPR002172	Low-density lipoprotein (LDL) receptor class A repeat REPEAT	69
IPR006689	Small GTPase superfamily, ARF/SAR type FAMILY	69
IPR024084	Isopropylmalate dehydrogenase-like domain DOMAIN	68
IPR000608	Ubiquitin-conjugating enzyme E2 DOMAIN	67
IPR001593	Ribosomal protein S3Ae FAMILY	67
IPR000626	Ubiquitin domain DOMAIN	66
IPR004131	Pyrophosphate-energised proton pump FAMILY	66
IPR010987	Glutathione S-transferase, C-terminal-like DOMAIN	66
IPR001926	Tryptophan synthase beta subunit-like PLP-dependent enzyme DOMAIN	65
IPR003961	Fibronectin type III DOMAIN	65
IPR015915	Kelch-type beta propeller DOMAIN	65
IPR029061	Thiamin diphosphate-binding fold DOMAIN	64
IPR000048	IQ motif, EF-hand binding site BINDING_SITE	63
IPR000195	Rab-GTPase-TBC domain DOMAIN	63
IPR029045	ClpP/crotonase-like domain DOMAIN	63
IPR001320	Ionotropic glutamate receptor DOMAIN	62
IPR002293	Amino acid/polyamine transporter I FAMILY	62
IPR023299	P-type ATPase, cytoplasmic domain N DOMAIN	62
IPR013032	EGF-like, conserved site CONSERVED_SITE	61
IPR014710	RmlC-like jelly roll fold DOMAIN	61
IPR000782	FAS1 domain DOMAIN	60
IPR016181	Acyl-CoA N-acyltransferase DOMAIN	60
IPR000225	Armadillo REPEAT	59
IPR000408	Regulator of chromosome condensation, RCC1 REPEAT	59
IPR011545	DEAD/DEAH box helicase domain DOMAIN	59
IPR029021	Protein-tyrosine phosphatase-like DOMAIN	58
IPR002067	Mitochondrial carrier protein FAMILY	57
IPR008160	Collagen triple helix repeat REPEAT	57
IPR000859	CUB domain DOMAIN	56
IPR002452	Alpha tubulin FAMILY	56
IPR006571	TLDc domain DOMAIN	56
IPR029062	Class I glutamine amidotransferase-like DOMAIN	56
IPR000834	Peptidase M14, carboxypeptidase A DOMAIN	55
IPR003578	Small GTPase superfamily, Rho type FAMILY	55
IPR008250	P-type ATPase, A domain DOMAIN	55
IPR001163	LSM domain, eukaryotic/archaea-type DOMAIN	54
IPR001179	FKBP-type peptidyl-prolyl cis-trans isomerase domain DOMAIN	54
IPR004344	Tubulin-tyrosine ligase/Tubulin polyglutamylase FAMILY	54
IPR004827	Basic-leucine zipper domain DOMAIN	54
IPR004839	Aminotransferase, class I/classII DOMAIN	54
IPR014721	Ribosomal protein S5 domain 2-type fold, subgroup DOMAIN	54
IPR002453	Beta tubulin FAMILY	53
IPR002715	Nascent polypeptide-associated complex NAC domain DOMAIN	53
IPR019791	Haem peroxidase, animal FAMILY	53
IPR000253	Forkhead-associated (FHA) domain DOMAIN	52
IPR001214	SET domain DOMAIN	52
IPR001810	F-box domain DOMAIN	52
IPR003609	PAN/Apple domain DOMAIN	52
IPR000569	HECT domain DOMAIN	51
IPR001353	Proteasome, subunit alpha/beta FAMILY	51
IPR001356	Homeobox domain DOMAIN	51
IPR001380	Ribosomal protein L13e FAMILY	51
IPR001487	Bromodomain DOMAIN	51
IPR008758	Peptidase S28 FAMILY	51
IPR009091	Regulator of chromosome condensation 1/beta-lactamase-inhibitor protein II DOMAIN	51
IPR016039	Thiolase-like DOMAIN	51
IPR022309	Ribosomal protein S8e/ribosomal biogenesis NSA2 FAMILY	51
IPR000039	Ribosomal protein L18e FAMILY	50
IPR001202	WW domain DOMAIN	50
IPR002490	V-type ATPase, V0 complex, 116kDa subunit family FAMILY	50
IPR000131	ATPase, F1 complex, gamma subunit FAMILY	49
IPR004160	Translation elongation factor EFTu/EF1A, C-terminal DOMAIN	49
IPR005485	Ribosomal protein L5 eukaryotic/L18 archaeal FAMILY	49
IPR008979	Galactose-binding domain-like DOMAIN	49
IPR013604	7TM chemoreceptor FAMILY	49
IPR015590	Aldehyde dehydrogenase domain DOMAIN	49
IPR023298	P-type ATPase, transmembrane domain DOMAIN	49
IPR000242	PTP type protein phosphatase DOMAIN	48
IPR000994	Peptidase M24, structural domain DOMAIN	48
IPR001208	MCM domain DOMAIN	48
IPR001965	Zinc finger, PHD-type DOMAIN	48
IPR002041	Ran GTPase FAMILY	48
IPR005475	Transketolase-like, pyrimidine-binding domain DOMAIN	48
IPR020575	Heat shock protein Hsp90, N-terminal DOMAIN	48
IPR000219	Dbl homology (DH) domain DOMAIN	47
IPR000245	V-ATPase proteolipid subunit FAMILY	47
IPR001660	Sterile alpha motif domain DOMAIN	47
IPR002942	RNA-binding S4 domain DOMAIN	47
IPR003959	ATPase, AAA-type, core DOMAIN	47
IPR006212	Furin-like repeat REPEAT	47
IPR023796	Serpin domain DOMAIN	47
IPR013525	ABC-2 type transporter DOMAIN	46
IPR018497	Peptidase M13, C-terminal domain DOMAIN	46
IPR023210	NADP-dependent oxidoreductase domain DOMAIN	46
IPR000198	Rho GTPase-activating protein domain DOMAIN	45
IPR001148	Alpha carbonic anhydrase DOMAIN	45
IPR001300	Peptidase C2, calpain, catalytic domain DOMAIN	45
IPR001377	Ribosomal protein S6e FAMILY	45
IPR002401	Cytochrome P450, E-class, group I FAMILY	45
IPR004161	Translation elongation factor EFTu/EF1A, domain 2 DOMAIN	45
IPR009057	Homeodomain-like DOMAIN	45
IPR014782	Peptidase M1, membrane alanine aminopeptidase, N-terminal DOMAIN	45
IPR020831	Glyceraldehyde/Erythrose phosphate dehydrogenase family FAMILY	45
IPR000477	Reverse transcriptase domain DOMAIN	44
IPR000980	SH2 domain DOMAIN	44
IPR001199	Cytochrome b5-like heme/steroid binding domain DOMAIN	44
IPR001763	Rhodanese-like domain DOMAIN	44
IPR001865	Ribosomal protein S2 FAMILY	44
IPR001971	Ribosomal protein S11 FAMILY	44
IPR004299	Membrane bound O-acyl transferase, MBOAT FAMILY	44
IPR004853	Sugar phosphate transporter domain DOMAIN	44
IPR023573	Ribosomal protein L18a/LX DOMAIN	44
IPR000542	Acyltransferase ChoActase/COT/CPT FAMILY	43
IPR000555	JAB1/MPN/MOV34 metalloenzyme domain DOMAIN	43
IPR000717	Proteasome component (PCI) domain DOMAIN	43
IPR001515	Ribosomal protein L32e FAMILY	43
IPR001564	Nucleoside diphosphate kinase FAMILY	43
IPR001876	Zinc finger, RanBP2-type DOMAIN	43
IPR002020	Citrate synthase FAMILY	43
IPR002126	Cadherin DOMAIN	43
IPR004240	Nonaspanin (TM9SF) FAMILY	43
IPR009000	Translation protein, beta-barrel domain DOMAIN	43
IPR020040	Ribosomal protein L6, alpha-beta domain DOMAIN	43
IPR023088	3'5'-cyclic nucleotide phosphodiesterase FAMILY	43
IPR000403	Phosphatidylinositol 3-/4-kinase, catalytic domain DOMAIN	42
IPR000595	Cyclic nucleotide-binding domain DOMAIN	42
IPR000644	CBS domain DOMAIN	42
IPR001030	Aconitase/3-isopropylmalate dehydratase large subunit, alpha/beta/alpha domain DOMAIN	42
IPR002423	Chaperonin Cpn60/TCP-1 family FAMILY	42
IPR007603	Choline transporter-like FAMILY	42
IPR016082	Ribosomal protein L30, ferredoxin-like fold domain DOMAIN	42
IPR021131	Ribosomal protein L18e/L15P DOMAIN	42
IPR024079	Metallopeptidase, catalytic domain DOMAIN	42
IPR001189	Manganese/iron superoxide dismutase FAMILY	41
IPR001563	Peptidase S10, serine carboxypeptidase FAMILY	41
IPR002119	Histone H2A FAMILY	41
IPR003034	SAP domain DOMAIN	41
IPR004166	MHCK/EF2 kinase DOMAIN	41
IPR013816	ATP-grasp fold, subdomain 2 DOMAIN	41
IPR015813	Pyruvate/Phosphoenolpyruvate kinase-like domain DOMAIN	41
IPR029057	Phosphoribosyltransferase-like DOMAIN	41
IPR000175	Sodium:neurotransmitter symporter FAMILY	40
IPR000811	Glycosyl transferase, family 35 FAMILY	40
IPR001147	Ribosomal protein L21e FAMILY	40
IPR001854	Ribosomal protein L29 FAMILY	40
IPR003663	Sugar/inositol transporter FAMILY	40
IPR008195	Ribosomal protein L34Ae FAMILY	40
IPR012675	Beta-grasp domain DOMAIN	40
IPR015425	Formin, FH2 domain DOMAIN	40
IPR016021	MIF4G-like domain DOMAIN	40
IPR023798	Ribosomal protein S7 domain DOMAIN	40
IPR000164	Histone H3/CENP-A FAMILY	39
IPR000554	Ribosomal protein S7e FAMILY	39
IPR000594	THIF-type NAD/FAD binding fold DOMAIN	39
IPR001594	Zinc finger, DHHC-type, palmitoyltransferase DOMAIN	39
IPR001780	Ribosomal protein L35A FAMILY	39
IPR002885	Pentatricopeptide repeat REPEAT	39
IPR021109	Aspartic peptidase domain DOMAIN	39
IPR001509	NAD-dependent epimerase/dehydratase, N-terminal domain DOMAIN	38
IPR002108	Actin-depolymerising factor homology domain DOMAIN	38
IPR004045	Glutathione S-transferase, N-terminal DOMAIN	38
IPR005821	Ion transport domain DOMAIN	38
IPR016180	Ribosomal protein L10e/L16 DOMAIN	38
IPR020471	Aldo/keto reductase FAMILY	38
IPR021134	Bestrophin/UPF0187 FAMILY	38
IPR022812	Dynamin superfamily FAMILY	38
IPR000426	Proteasome alpha-subunit, N-terminal domain DOMAIN	37
IPR000630	Ribosomal protein S8 FAMILY	37
IPR000961	AGC-kinase, C-terminal DOMAIN	37
IPR001790	Ribosomal protein L10P FAMILY	37
IPR001892	Ribosomal protein S13 FAMILY	37
IPR002123	Phospholipid/glycerol acyltransferase DOMAIN	37
IPR003594	Histidine kinase-like ATPase, C-terminal domain DOMAIN	37
IPR004364	Aminoacyl-tRNA synthetase, class II (D/K/N) DOMAIN	37
IPR008753	Peptidase M13, N-terminal domain DOMAIN	37
IPR008978	HSP20-like chaperone DOMAIN	37
IPR011042	Six-bladed beta-propeller, TolB-like DOMAIN	37
IPR000014	PAS domain DOMAIN	36
IPR000266	Ribosomal protein S17/S11 FAMILY	36
IPR000727	Target SNARE coiled-coil homology domain DOMAIN	36
IPR001063	Ribosomal protein L22/L17 FAMILY	36
IPR002164	Nucleosome assembly protein (NAP) FAMILY	36
IPR002219	Protein kinase C-like, phorbol ester/diacylglycerol-binding domain DOMAIN	36
IPR004324	Folate-biopterin transporter FAMILY	36
IPR006214	Bax inhibitor 1-related FAMILY	36
IPR007087	Zinc finger, C2H2 DOMAIN	36
IPR013786	Acyl-CoA dehydrogenase/oxidase, N-terminal DOMAIN	36
IPR016162	Aldehyde dehydrogenase N-terminal domain DOMAIN	36
IPR017946	PLC-like phosphodiesterase, TIM beta/alpha-barrel domain DOMAIN	36
IPR001357	BRCT domain DOMAIN	35
IPR002937	Amine oxidase DOMAIN	35
IPR003347	JmjC domain DOMAIN	35
IPR006153	Cation/H+ exchanger DOMAIN	35
IPR016137	RGS domain DOMAIN	35
IPR000911	Ribosomal protein L11/L12 FAMILY	34
IPR001164	Arf GTPase activating protein FAMILY	34
IPR001619	Sec1-like protein FAMILY	34
IPR005326	Plectin/S10, N-terminal DOMAIN	34
IPR012317	Poly(ADP-ribose) polymerase, catalytic domain DOMAIN	34
IPR015500	Peptidase S8, subtilisin-related FAMILY	34
IPR023574	Ribosomal protein L4 domain DOMAIN	34
IPR029030	Caspase-like domain DOMAIN	34
IPR000182	GNAT domain DOMAIN	33
IPR000425	Major intrinsic protein FAMILY	33
IPR001373	Cullin, N-terminal DOMAIN	33
IPR002222	Ribosomal protein S19/S15 FAMILY	33
IPR006201	Neurotransmitter-gated ion-channel FAMILY	33
IPR009075	Acyl-CoA dehydrogenase/oxidase C-terminal DOMAIN	33
IPR025714	Methyltransferase domain DOMAIN	33
IPR029048	Heat shock protein 70kD, C-terminal domain DOMAIN	33
IPR000194	ATPase, F1/V1/A1 complex, alpha/beta subunit, nucleotide-binding domain DOMAIN	32
IPR000313	PWWP domain DOMAIN	32
IPR000640	Translation elongation factor EFG, V domain DOMAIN	32
IPR001503	Glycosyl transferase family 10 FAMILY	32
IPR001921	Ribosomal protein L7A/L8 FAMILY	32
IPR003107	HAT (Half-A-TPR) repeat REPEAT	32
IPR004274	FCP1 homology domain DOMAIN	32
IPR004977	Ribosomal protein S25 FAMILY	32
IPR005024	Snf7 family FAMILY	32
IPR005804	Fatty acid desaturase domain DOMAIN	32
IPR013830	SGNH hydrolase-type esterase domain DOMAIN	32
IPR027409	GroEL-like apical domain DOMAIN	32
IPR029006	ADF-H/Gelsolin-like domain DOMAIN	32
IPR029068	Glyoxalase/Bleomycin resistance protein/Dihydroxybiphenyl dioxygenase DOMAIN	32
IPR000467	G-patch domain DOMAIN	31
IPR003689	Zinc/iron permease FAMILY	31
IPR005455	Profilin FAMILY	31
IPR008972	Cupredoxin DOMAIN	31
IPR010977	Aromatic-L-amino-acid decarboxylase FAMILY	31
IPR029004	Ribosomal L28e/Mak16 DOMAIN	31
IPR000073	Alpha/beta hydrolase fold-1 DOMAIN	30
IPR000322	Glycoside hydrolase family 31 FAMILY	30
IPR004088	K Homology domain, type 1 DOMAIN	30
IPR019594	Ionotropic glutamate receptor, L-glutamate and glycine-binding domain DOMAIN	30
IPR000306	FYVE zinc finger DOMAIN	29
IPR000648	Oxysterol-binding protein FAMILY	29
IPR002775	DNA/RNA-binding protein Alba-like FAMILY	29
IPR012292	Globin/Protoglobin DOMAIN	29
IPR017441	Protein kinase, ATP binding site BINDING_SITE	29
IPR018492	Ribosomal protein L7Ae/L8/Nhp2 family FAMILY	29
IPR020479	Homeodomain, metazoa DOMAIN	29
IPR022967	RNA-binding domain, S1 DOMAIN	29
IPR029047	Heat shock protein 70kD, peptide-binding domain DOMAIN	29
IPR000043	Adenosylhomocysteinase FAMILY	28
IPR000089	Biotin/lipoyl attachment DOMAIN	28
IPR000232	Heat shock factor (HSF)-type, DNA-binding DOMAIN	28
IPR000850	Adenylate kinase/UMP-CMP kinase FAMILY	28
IPR001266	Ribosomal protein S19e FAMILY	28
IPR001365	Adenosine/AMP deaminase domain DOMAIN	28
IPR001576	Phosphoglycerate kinase FAMILY	28
IPR001683	Phox homologous domain DOMAIN	28
IPR001709	Flavoprotein pyridine nucleotide cytochrome reductase DOMAIN	28
IPR002059	Cold-shock protein, DNA-binding DOMAIN	28
IPR002136	Ribosomal protein L4/L1e FAMILY	28
IPR005018	DOMON domain DOMAIN	28
IPR007109	Brix domain DOMAIN	28
IPR009080	Aminoacyl-tRNA synthetase, class 1a, anticodon-binding DOMAIN	28
IPR013602	Dynein heavy chain, domain-2 DOMAIN	28
IPR013845	Ribosomal protein S4e, central region DOMAIN	28
IPR000509	Ribosomal protein L36e FAMILY	27
IPR000892	Ribosomal protein S26e FAMILY	27
IPR001107	Band 7 domain DOMAIN	27
IPR001464	Annexin FAMILY	27
IPR001494	Importin-beta, N-terminal domain DOMAIN	27
IPR001580	Calreticulin/calnexin FAMILY	27
IPR001891	Malic oxidoreductase FAMILY	27
IPR002893	Zinc finger, MYND-type DOMAIN	27
IPR012334	Pectin lyase fold DOMAIN	27
IPR016163	Aldehyde dehydrogenase, C-terminal DOMAIN	27
IPR023564	Ribosomal protein L13 domain DOMAIN	27
IPR029069	HotDog domain DOMAIN	27
IPR000433	Zinc finger, ZZ-type DOMAIN	26
IPR000679	Zinc finger, GATA-type DOMAIN	26
IPR001210	Ribosomal protein S17e FAMILY	26
IPR001351	Ribosomal protein S3, C-terminal DOMAIN	26
IPR001507	Zona pellucida domain DOMAIN	26
IPR001789	Signal transduction response regulator, receiver domain DOMAIN	26
IPR001848	Ribosomal protein S10 FAMILY	26
IPR002553	Clathrin/coatomer adaptor, adaptin-like, N-terminal DOMAIN	26
IPR002928	Myosin tail DOMAIN	26
IPR006553	Leucine-rich repeat, cysteine-containing subtype REPEAT	26
IPR006597	Sel1-like repeat REPEAT	26
IPR006652	Kelch repeat type 1 REPEAT	26
IPR011032	GroES-like DOMAIN	26
IPR013087	Zinc finger C2H2-type/integrase DNA-binding domain DOMAIN	26
IPR014720	Double-stranded RNA-binding domain DOMAIN	26
IPR017941	Rieske [2Fe-2S] iron-sulphur domain DOMAIN	26
IPR018159	Spectrin/alpha-actinin REPEAT	26
IPR022775	AP complex, mu/sigma subunit DOMAIN	26
IPR023201	SecY subunit domain DOMAIN	26
IPR023801	Histone deacetylase domain DOMAIN	26
IPR027413	GroEL-like equatorial domain DOMAIN	26
IPR000462	CDP-alcohol phosphatidyltransferase FAMILY	25
IPR000530	Ribosomal protein S12e FAMILY	25
IPR000793	ATPase, F1/V1/A1 complex, alpha/beta subunit, C-terminal DOMAIN	25
IPR000863	Sulfotransferase domain DOMAIN	25
IPR001305	Heat shock protein DnaJ, cysteine-rich domain DOMAIN	25
IPR001388	Synaptobrevin DOMAIN	25
IPR001451	Hexapeptide repeat REPEAT	25
IPR001670	Alcohol dehydrogenase, iron-type DOMAIN	25
IPR002016	Haem peroxidase, plant/fungal/bacterial DOMAIN	25
IPR004294	Carotenoid oxygenase FAMILY	25
IPR005112	dDENN domain DOMAIN	25
IPR006621	Nose resistant-to-fluoxetine protein, N-terminal DOMAIN	25
IPR008162	Inorganic pyrophosphatase FAMILY	25
IPR009038	GOLD domain DOMAIN	25
IPR015940	Ubiquitin-associated domain DOMAIN	25
IPR016024	Armadillo-type fold DOMAIN	25
IPR016094	Ribosomal protein L1, 2-layer alpha/beta-sandwich DOMAIN	25
IPR018629	Transport protein XK FAMILY	25
IPR024743	Dynein heavy chain, coiled coil stalk DOMAIN	25
IPR000218	Ribosomal protein L14b/L23e FAMILY	24
IPR000243	Peptidase T1A, proteasome beta-subunit FAMILY	24
IPR000547	Clathrin, heavy chain/VPS, 7-fold repeat REPEAT	24
IPR000788	Ribonucleotide reductase large subunit, C-terminal DOMAIN	24
IPR001461	Aspartic peptidase FAMILY	24
IPR002999	Tudor domain DOMAIN	24
IPR003117	cAMP-dependent protein kinase regulatory subunit, dimerization-anchoring domain DOMAIN	24
IPR005636	DTW DOMAIN	24
IPR005822	Ribosomal protein L13 FAMILY	24
IPR006603	PQ-loop repeat REPEAT	24
IPR006634	TRAM/LAG1/CLN8 homology domain DOMAIN	24
IPR011547	SLC26A/SulP transporter domain DOMAIN	24
IPR011600	Peptidase C14, caspase domain DOMAIN	24
IPR014746	Glutamine synthetase/guanido kinase, catalytic domain DOMAIN	24
IPR016071	Staphylococcal nuclease (SNase-like), OB-fold DOMAIN	24
IPR016123	Mog1/PsbP, alpha/beta/alpha sandwich DOMAIN	24
IPR022684	Peptidase C2, calpain family FAMILY	24
IPR029020	Ammonium/urea transporter DOMAIN	24
IPR000286	Histone deacetylase superfamily FAMILY	23
IPR000315	B-box-type zinc finger DOMAIN	23
IPR001372	Dynein light chain, type 1/2 FAMILY	23
IPR001672	Phosphoglucose isomerase (PGI) FAMILY	23
IPR002223	Pancreatic trypsin inhibitor Kunitz domain DOMAIN	23
IPR005814	Aminotransferase class-III FAMILY	23
IPR012347	Ferritin-related DOMAIN	23
IPR013657	UAA transporter FAMILY	23
IPR015917	Peptidase C14A, caspase precursor p45, core DOMAIN	23
IPR016186	C-type lectin-like DOMAIN	23
IPR017978	GPCR family 3, C-terminal DOMAIN	23
IPR023571	Ribosomal protein L14 domain DOMAIN	23
IPR024794	Ribosomal protein L15e core domain DOMAIN	23
IPR025110	AMP-binding enzyme C-terminal domain DOMAIN	23
IPR029016	GAF domain-like DOMAIN	23
IPR000558	Histone H2B FAMILY	22
IPR001047	Ribosomal protein S8e FAMILY	22
IPR001313	Pumilio RNA-binding repeat REPEAT	22
IPR001471	AP2/ERF domain DOMAIN	22
IPR001753	Crotonase superfamily FAMILY	22
IPR002073	3'5'-cyclic nucleotide phosphodiesterase, catalytic domain DOMAIN	22
IPR002113	Adenine nucleotide translocator 1 FAMILY	22
IPR002159	CD36 antigen FAMILY	22
IPR002659	Glycosyl transferase, family 31 FAMILY	22
IPR002735	Translation initiation factor IF2/IF5 DOMAIN	22
IPR003010	Carbon-nitrogen hydrolase DOMAIN	22
IPR003165	Piwi domain DOMAIN	22
IPR004038	Ribosomal protein L7Ae/L30e/S12e/Gadd45 DOMAIN	22
IPR004100	ATPase, F1 complex alpha/beta subunit, N-terminal domain DOMAIN	22
IPR004217	Tim10/DDP family zinc finger DOMAIN	22
IPR004263	Exostosin-like FAMILY	22
IPR004841	Amino acid permease/ SLC12A domain DOMAIN	22
IPR005482	Biotin carboxylase, C-terminal DOMAIN	22
IPR006020	PTB/PI domain DOMAIN	22
IPR007122	Villin/Gelsolin FAMILY	22
IPR013216	Methyltransferase type 11 DOMAIN	22
IPR013594	Dynein heavy chain, domain-1 DOMAIN	22
IPR022629	S-adenosylmethionine synthetase, central domain DOMAIN	22
IPR022764	Peptidase S54, rhomboid domain DOMAIN	22
IPR024681	Ribulose bisphosphate carboxylase, small chain FAMILY	22
IPR028565	Mu homology domain DOMAIN	22
IPR000326	Phosphatidic acid phosphatase type 2/haloperoxidase DOMAIN	21
IPR000560	Histidine phosphatase superfamily, clade-2 FAMILY	21
IPR000711	ATPase, OSCP/delta subunit FAMILY	21
IPR000754	Ribosomal protein S9 FAMILY	21
IPR001048	Aspartate/glutamate/uridylate kinase DOMAIN	21
IPR001270	ClpA/B family FAMILY	21
IPR001283	Cysteine-rich secretory protein, allergen V5/Tpx-1-related FAMILY	21
IPR001304	C-type lectin DOMAIN	21
IPR001605	Pleckstrin homology domain, spectrin-type DOMAIN	21
IPR001734	Sodium/solute symporter FAMILY	21
IPR001766	Fork head domain DOMAIN	21
IPR001806	Small GTPase superfamily FAMILY	21
IPR001976	Ribosomal protein S24e FAMILY	21
IPR002671	Ribosomal protein L22e FAMILY	21
IPR003613	U box domain DOMAIN	21
IPR003819	TauD/TfdA-like domain DOMAIN	21
IPR003877	SPRY domain DOMAIN	21
IPR004014	Cation-transporting P-type ATPase, N-terminal DOMAIN	21
IPR004099	Pyridine nucleotide-disulphide oxidoreductase, dimerisation domain DOMAIN	21
IPR004963	Pectinacetylesterase/NOTUM FAMILY	21
IPR005378	Vacuolar protein sorting-associated protein 35 FAMILY	21
IPR005633	Ribosomal protein L23/L25, N-terminal DOMAIN	21
IPR007000	Phospholipase B-like FAMILY	21
IPR007120	DNA-directed RNA polymerase, subunit 2, domain 6 DOMAIN	21
IPR007271	Nucleotide-sugar transporter FAMILY	21
IPR008011	Complex 1 LYR protein FAMILY	21
IPR008210	Phosphoenolpyruvate carboxykinase, N-terminal DOMAIN	21
IPR008274	Aldehyde oxidase/xanthine dehydrogenase, molybdopterin binding DOMAIN	21
IPR009014	Transketolase, C-terminal/Pyruvate-ferredoxin oxidoreductase, domain II DOMAIN	21
IPR020422	Dual specificity protein phosphatase domain DOMAIN	21
IPR028364	Ribosomal protein L1/ribosomal biogenesis protein FAMILY	21
IPR000330	SNF2-related, N-terminal domain DOMAIN	20
IPR000407	Nucleoside phosphatase GDA1/CD39 FAMILY	20
IPR000409	BEACH domain DOMAIN	20
IPR000552	Ribosomal protein L44e FAMILY	20
IPR000832	GPCR, family 2, secretin-like FAMILY	20
IPR000941	Enolase FAMILY	20
IPR001040	Translation Initiation factor eIF- 4e FAMILY	20
IPR001114	Adenylosuccinate synthetase FAMILY	20
IPR001392	Clathrin adaptor, mu subunit FAMILY	20
IPR001628	Zinc finger, nuclear hormone receptor-type DOMAIN	20
IPR001697	Pyruvate kinase FAMILY	20
IPR001765	Carbonic anhydrase FAMILY	20
IPR002076	ELO family FAMILY	20
IPR002300	Aminoacyl-tRNA synthetase, class Ia DOMAIN	20
IPR003172	MD-2-related lipid-recognition domain DOMAIN	20
IPR004302	Chitin-binding, domain 3 DOMAIN	20
IPR004837	Sodium/calcium exchanger membrane region DOMAIN	20
IPR005069	Nucleotide-diphospho-sugar transferase FAMILY	20
IPR005172	CRC domain DOMAIN	20
IPR006140	D-isomer specific 2-hydroxyacid dehydrogenase, NAD-binding domain DOMAIN	20
IPR006602	Uncharacterised domain DM10 DOMAIN	20
IPR007248	Mpv17/PMP22 FAMILY	20
IPR007783	Eukaryotic translation initiation factor 3 subunit D FAMILY	20
IPR008905	Eukaryotic translation initiation factor 3 subunit C, N-terminal domain DOMAIN	20
IPR009081	Acyl carrier protein-like DOMAIN	20
IPR010734	Copine DOMAIN	20
IPR011650	Peptidase M20, dimerisation domain DOMAIN	20
IPR012606	Ribosomal protein S13/S15, N-terminal DOMAIN	20
IPR012976	NOSIC DOMAIN	20
IPR013750	GHMP kinase, C-terminal domain DOMAIN	20
IPR015797	NUDIX hydrolase domain-like DOMAIN	20
IPR015955	Lactate dehydrogenase/glycoside hydrolase, family 4, C-terminal DOMAIN	20
IPR017849	Alkaline phosphatase-like, alpha/beta/alpha DOMAIN	20
IPR018105	Translationally controlled tumour protein FAMILY	20
IPR020818	Chaperonin Cpn10 FAMILY	20
IPR020828	Glyceraldehyde 3-phosphate dehydrogenase, NAD(P) binding domain DOMAIN	20
IPR022953	ATP-dependent 6-phosphofructokinase FAMILY	20
IPR023213	Chloramphenicol acetyltransferase-like domain DOMAIN	20
IPR023271	Aquaporin-like DOMAIN	20
IPR023393	START-like domain DOMAIN	20
IPR024041	Ammonium transporter AmtB-like domain DOMAIN	20
IPR024317	Dynein heavy chain, P-loop containing D4 domain DOMAIN	20
IPR026082	ABC transporter A, ABCA FAMILY	20
IPR029035	DHS-like NAD/FAD-binding domain DOMAIN	20
IPR029064	50S ribosomal protein L30e-like DOMAIN	20
IPR000023	Phosphofructokinase domain DOMAIN	19
IPR000589	Ribosomal protein S15 FAMILY	19
IPR000642	Peptidase M41 DOMAIN	19
IPR000953	Chromo/chromo shadow domain DOMAIN	19
IPR001019	Guanine nucleotide binding protein (G-protein), alpha subunit FAMILY	19
IPR001204	Phosphate transporter FAMILY	19
IPR001236	Lactate/malate dehydrogenase, N-terminal DOMAIN	19
IPR001382	Glycoside hydrolase, family 47 FAMILY	19
IPR001936	Ras GTPase-activating protein DOMAIN	19
IPR002013	SAC domain DOMAIN	19
IPR002124	Cytochrome c oxidase, subunit Vb FAMILY	19
IPR002842	ATPase, V1/A1 complex, subunit E FAMILY	19
IPR002939	Chaperone DnaJ, C-terminal DOMAIN	19
IPR003323	OTU domain DOMAIN	19
IPR003604	Zinc finger, U1-type DOMAIN	19
IPR003890	MIF4G-like, type 3 DOMAIN	19
IPR004667	ADP/ATP carrier protein FAMILY	19
IPR006084	XPG/Rad2 endonuclease FAMILY	19
IPR006594	LIS1 homology motif DOMAIN	19
IPR006629	LPS-induced tumour necrosis factor alpha factor DOMAIN	19
IPR006694	Fatty acid hydroxylase DOMAIN	19
IPR006861	Hyaluronan/mRNA-binding protein DOMAIN	19
IPR007863	Peptidase M16, C-terminal DOMAIN	19
IPR008145	Guanylate kinase/L-type calcium channel beta subunit DOMAIN	19
IPR009003	Peptidase S1, PA clan DOMAIN	19
IPR011625	Alpha-2-macroglobulin, N-terminal 2 DOMAIN	19
IPR013111	EGF-like domain, extracellular DOMAIN	19
IPR013815	ATP-grasp fold, subdomain 1 DOMAIN	19
IPR014044	CAP domain DOMAIN	19
IPR023614	Porin domain DOMAIN	19
IPR000159	Ras-associating (RA) domain DOMAIN	18
IPR000163	Prohibitin FAMILY	18
IPR000439	Ribosomal protein L15e FAMILY	18
IPR000741	Fructose-bisphosphate aldolase, class-I FAMILY	18
IPR001096	Peptidase C13, legumain FAMILY	18
IPR001192	Phosphoinositide phospholipase C family FAMILY	18
IPR002075	Nuclear transport factor 2 DOMAIN	18
IPR002343	Paraneoplastic encephalomyelitis antigen FAMILY	18
IPR004046	Glutathione S-transferase, C-terminal DOMAIN	18
IPR004147	UbiB domain DOMAIN	18
IPR004154	Anticodon-binding DOMAIN	18
IPR004254	AdipoR/Haemolysin-III-related FAMILY	18
IPR004308	Glutamate-cysteine ligase catalytic subunit FAMILY	18
IPR005517	Translation elongation factor EFG/EF2, domain IV DOMAIN	18
IPR006091	Acyl-CoA oxidase/dehydrogenase, central domain DOMAIN	18
IPR006461	PLAC8 motif-containing protein FAMILY	18
IPR008209	Phosphoenolpyruvate carboxykinase, GTP-utilising FAMILY	18
IPR009072	Histone-fold DOMAIN	18
IPR013099	Potassium channel domain DOMAIN	18
IPR013149	Alcohol dehydrogenase, C-terminal DOMAIN	18
IPR013328	6-phosphogluconate dehydrogenase, domain 2 DOMAIN	18
IPR013818	Lipase, N-terminal DOMAIN	18
IPR015876	Fatty acid desaturase, type 1, core FAMILY	18
IPR015931	Aconitase/3-isopropylmalate dehydratase large subunit, alpha/beta/alpha, subdomain 1/3 DOMAIN	18
IPR016643	26S proteasome regulatory complex, non-ATPase subcomplex, Rpn1 subunit FAMILY	18
IPR016706	Cleavage/polyadenylation specificity factor subunit 5 FAMILY	18
IPR019749	Band 4.1 domain DOMAIN	18
IPR019774	Aromatic amino acid hydroxylase, C-terminal DOMAIN	18
IPR022669	Ribosomal protein L2, C-terminal DOMAIN	18
IPR023398	Translation Initiation factor eIF- 4e-like FAMILY	18
IPR023410	14-3-3 domain DOMAIN	18
IPR025705	Beta-hexosaminidase FAMILY	18
IPR025799	Protein arginine N-methyltransferase FAMILY	18
IPR027246	Eukaryotic porin/Tom40 FAMILY	18
IPR030379	Septin-type guanine nucleotide-binding (G) domain DOMAIN	18
IPR031578	Na+ channel auxiliary subunit TipE FAMILY	18
IPR000009	Protein phosphatase 2A regulatory subunit PR55 FAMILY	17
IPR000086	NUDIX hydrolase domain DOMAIN	17
IPR000133	ER lumen protein retaining receptor FAMILY	17
IPR000156	Ran binding domain DOMAIN	17
IPR000192	Aminotransferase class V domain DOMAIN	17
IPR000196	Ribosomal protein L19/L19e domain DOMAIN	17
IPR000649	Initiation factor 2B-related FAMILY	17
IPR000760	Inositol monophosphatase FAMILY	17
IPR000845	Nucleoside phosphorylase domain DOMAIN	17
IPR000866	Alkyl hydroperoxide reductase subunit C/ Thiol specific antioxidant DOMAIN	17
IPR000938	CAP Gly-rich domain DOMAIN	17
IPR001085	Serine hydroxymethyltransferase FAMILY	17
IPR001171	Ergosterol biosynthesis ERG4/ERG24 FAMILY	17
IPR001279	Metallo-beta-lactamase DOMAIN	17
IPR001436	Alpha crystallin/Heat shock protein FAMILY	17
IPR001844	Chaperonin Cpn60 FAMILY	17
IPR001907	ATP-dependent Clp protease proteolytic subunit FAMILY	17
IPR001931	Ribosomal protein S21e FAMILY	17
IPR002018	Carboxylesterase, type B DOMAIN	17
IPR002208	SecY/SEC61-alpha family FAMILY	17
IPR002326	Cytochrome c1 FAMILY	17
IPR002528	Multi antimicrobial extrusion protein FAMILY	17
IPR002628	Photosystem II PsbO, manganese-stabilising FAMILY	17
IPR002656	Acyltransferase 3 DOMAIN	17
IPR003674	Oligosaccharyl transferase, STT3 subunit FAMILY	17
IPR004907	ATPase, V1 complex, subunit C FAMILY	17
IPR005817	Wnt FAMILY	17
IPR006578	MADF domain DOMAIN	17
IPR006612	Zinc finger, C2CH-type DOMAIN	17
IPR007484	Peptidase M28 DOMAIN	17
IPR010736	Sperm-tail PG-rich repeat REPEAT	17
IPR010918	AIR synthase-related protein, C-terminal domain DOMAIN	17
IPR011331	Ribosomal protein L37ae/L37e DOMAIN	17
IPR011583	Chitinase II DOMAIN	17
IPR011765	Peptidase M16, N-terminal DOMAIN	17
IPR012338	Beta-lactamase/transpeptidase-like DOMAIN	17
IPR013283	ABC transporter ABCE FAMILY	17
IPR013520	Exonuclease, RNase T/DNA polymerase III DOMAIN	17
IPR013761	Sterile alpha motif/pointed domain DOMAIN	17
IPR015878	S-adenosyl-L-homocysteine hydrolase, NAD binding domain DOMAIN	17
IPR016034	Phosphatidylinositol-4-phosphate 5-kinase, core, subgroup DOMAIN	17
IPR016093	MIR motif DOMAIN	17
IPR022630	S-adenosylmethionine synthetase, C-terminal DOMAIN	17
IPR022803	Ribosomal protein L5 domain DOMAIN	17
IPR023631	Amidase signature domain DOMAIN	17
IPR025755	60S ribosomal protein L4, C-terminal domain DOMAIN	17
IPR028325	Voltage-gated potassium channel FAMILY	17
IPR029039	Flavoprotein-like DOMAIN	17
IPR000692	Fibrillarin FAMILY	16
IPR001007	VWFC domain DOMAIN	16
IPR001017	Dehydrogenase, E1 component DOMAIN	16
IPR001253	Translation initiation factor 1A (eIF-1A) FAMILY	16
IPR001508	Ionotropic glutamate receptor, metazoa FAMILY	16
IPR001544	Aminotransferase class IV FAMILY	16
IPR001736	Phospholipase D/Transphosphatidylase DOMAIN	16
IPR001846	von Willebrand factor, type D domain DOMAIN	16
IPR002312	Aspartyl/Asparaginyl-tRNA synthetase, class IIb FAMILY	16
IPR002317	Serine-tRNA ligase, type1 FAMILY	16
IPR002867	IBR domain DOMAIN	16
IPR003280	Two pore domain potassium channel FAMILY	16
IPR003392	Patched FAMILY	16
IPR003428	Mitochondrial glycoprotein FAMILY	16
IPR003891	Initiation factor eIF-4 gamma, MA3 DOMAIN	16
IPR003958	Transcription factor CBF/NF-Y/archaeal histone domain DOMAIN	16
IPR004333	Transcription factor, SBP-box DOMAIN	16
IPR004843	Calcineurin-like phosphoesterase domain, apaH type DOMAIN	16
IPR005101	Cryptochrome/photolyase FAD-binding domain DOMAIN	16
IPR005324	Ribosomal protein S5, C-terminal DOMAIN	16
IPR005522	Inositol polyphosphate kinase FAMILY	16
IPR006068	Cation-transporting P-type ATPase, C-terminal DOMAIN	16
IPR006097	Glutamate/phenylalanine/leucine/valine dehydrogenase, dimerisation domain DOMAIN	16
IPR006671	Cyclin, N-terminal DOMAIN	16
IPR006692	Coatomer, WD associated region DOMAIN	16
IPR006917	SOUL haem-binding protein FAMILY	16
IPR007504	H/ACA ribonucleoprotein complex, subunit Gar1/Naf1 FAMILY	16
IPR009145	U2 auxiliary factor small subunit FAMILY	16
IPR011016	Zinc finger, RING-CH-type DOMAIN	16
IPR011049	Serralysin-like metalloprotease, C-terminal DOMAIN	16
IPR013078	Histidine phosphatase superfamily, clade-1 FAMILY	16
IPR013809	ENTH domain DOMAIN	16
IPR015946	K homology domain-like, alpha/beta DOMAIN	16
IPR018392	LysM domain DOMAIN	16
IPR019347	Axonemal dynein light chain FAMILY	16
IPR020616	Thiolase, N-terminal DOMAIN	16
IPR022628	S-adenosylmethionine synthetase, N-terminal DOMAIN	16
IPR022666	Ribosomal Proteins L2, RNA binding domain DOMAIN	16
IPR023114	Elongated TPR repeat-containing domain DOMAIN	16
IPR027482	Sec1-like, domain 2 DOMAIN	16
IPR029000	Cyclophilin-like domain DOMAIN	16
IPR031481	Fucosyltransferase, N-terminal DOMAIN	16
IPR032466	Metal-dependent hydrolase DOMAIN	16
IPR000054	Ribosomal protein L31e FAMILY	15
IPR000340	Dual specificity phosphatase, catalytic domain DOMAIN	15
IPR000582	Acyl-CoA-binding protein, ACBP DOMAIN	15
IPR000652	Triosephosphate isomerase FAMILY	15
IPR001360	Glycoside hydrolase, family 1 FAMILY	15
IPR001577	Peptidase M8, leishmanolysin FAMILY	15
IPR001791	Laminin G domain DOMAIN	15
IPR001912	Ribosomal protein S4/S9, N-terminal DOMAIN	15
IPR001951	Histone H4 FAMILY	15
IPR002129	Pyridoxal phosphate-dependent decarboxylase FAMILY	15
IPR002469	Dipeptidylpeptidase IV, N-terminal domain DOMAIN	15
IPR002478	PUA domain DOMAIN	15
IPR002509	NodB homology domain DOMAIN	15
IPR002524	Cation efflux protein FAMILY	15
IPR002554	Protein phosphatase 2A, regulatory B subunit, B56 FAMILY	15
IPR002587	Myo-inositol-1-phosphate synthase FAMILY	15
IPR002674	Ribosomal protein L37ae FAMILY	15
IPR002687	Nop domain DOMAIN	15
IPR002769	Translation initiation factor IF6 FAMILY	15
IPR003690	Mitochodrial transcription termination factor FAMILY	15
IPR004345	TB2/DP1/HVA22-related protein FAMILY	15
IPR004693	Silicon transporter FAMILY	15
IPR006176	3-hydroxyacyl-CoA dehydrogenase, NAD binding DOMAIN	15
IPR006569	CID domain DOMAIN	15
IPR006631	Protein of unknown function DM4/12 FAMILY	15
IPR007024	BLUF domain DOMAIN	15
IPR007886	Alanine dehydrogenase/pyridine nucleotide transhydrogenase, N-terminal DOMAIN	15
IPR008331	Ferritin/DPS protein domain DOMAIN	15
IPR008914	Phosphatidylethanolamine-binding protein PEBP FAMILY	15
IPR009008	Valyl/Leucyl/Isoleucyl-tRNA synthetase, editing domain DOMAIN	15
IPR009053	Prefoldin FAMILY	15
IPR011682	Glycosyl hydrolase family 38, C-terminal DOMAIN	15
IPR012947	Threonyl/alanyl tRNA synthetase, SAD DOMAIN	15
IPR014730	Electron transfer flavoprotein, alpha/beta-subunit, N-terminal DOMAIN	15
IPR015341	Glycoside hydrolase, family 38, central domain DOMAIN	15
IPR015974	Ribosomal protein L19/L19e, domain 3 DOMAIN	15
IPR018203	GDP dissociation inhibitor FAMILY	15
IPR018247	EF-Hand 1, calcium-binding site BINDING_SITE	15
IPR019572	Ubiquitin-activating enzyme, catalytic cysteine domain DOMAIN	15
IPR020546	ATPase, F1 complex, delta/epsilon subunit, N-terminal DOMAIN	15
IPR029041	FAD-linked oxidoreductase-like DOMAIN	15
IPR031161	Peptidase family M60 domain DOMAIN	15
IPR000257	Uroporphyrinogen decarboxylase (URO-D) DOMAIN	14
IPR000432	DNA mismatch repair protein MutS, C-terminal DOMAIN	14
IPR000730	Proliferating cell nuclear antigen, PCNA FAMILY	14
IPR000915	60S ribosomal protein L6E FAMILY	14
IPR000924	Glutamyl/glutaminyl-tRNA synthetase FAMILY	14
IPR001046	NRAMP family FAMILY	14
IPR001209	Ribosomal protein S14 FAMILY	14
IPR001424	Superoxide dismutase, copper/zinc binding domain DOMAIN	14
IPR001506	Peptidase M12A, astacin DOMAIN	14
IPR001578	Peptidase C12, ubiquitin carboxyl-terminal hydrolase DOMAIN	14
IPR001714	Peptidase M24, methionine aminopeptidase FAMILY	14
IPR001807	Chloride channel, voltage gated FAMILY	14
IPR001839	Transforming growth factor-beta, C-terminal DOMAIN	14
IPR001978	Troponin FAMILY	14
IPR002015	Proteasome/cyclosome repeat REPEAT	14
IPR002229	Blood group Rhesus C/E/D polypeptide FAMILY	14
IPR002319	Phenylalanyl-tRNA synthetase DOMAIN	14
IPR002320	Threonine-tRNA ligase, class IIa FAMILY	14
IPR002413	Ves allergen FAMILY	14
IPR002480	DAHP synthetase, class II FAMILY	14
IPR002635	Chorion protein FAMILY	14
IPR002921	Fungal lipase-like domain DOMAIN	14
IPR003100	PAZ domain DOMAIN	14
IPR003213	Cytochrome c oxidase, subunit VIb FAMILY	14
IPR003666	Photosystem I PsaF, reaction centre subunit III FAMILY	14
IPR003954	RNA recognition motif domain, eukaryote DOMAIN	14
IPR004006	DhaK domain DOMAIN	14
IPR004184	Pyruvate formate lyase domain DOMAIN	14
IPR004871	Cleavage/polyadenylation specificity factor, A subunit, C-terminal DOMAIN	14
IPR004878	Otopetrin FAMILY	14
IPR005045	CDC50/LEM3 family FAMILY	14
IPR005331	Sulfotransferase FAMILY	14
IPR005721	Ribosomal protein L22/L17, eukaryotic/archaeal FAMILY	14
IPR006077	Vinculin/alpha-catenin FAMILY	14
IPR006589	Glycosyl hydrolase, family 13, subfamily, catalytic domain DOMAIN	14
IPR006600	HTH CenpB-type DNA-binding domain DOMAIN	14
IPR006620	Prolyl 4-hydroxylase, alpha subunit DOMAIN	14
IPR006680	Amidohydrolase-related DOMAIN	14
IPR007259	Gamma-tubulin complex component protein FAMILY	14
IPR007657	Glycosyltransferase AER61, uncharacterised FAMILY	14
IPR008930	Terpenoid cyclases/protein prenyltransferase alpha-alpha toroid DOMAIN	14
IPR010935	SMCs flexible hinge DOMAIN	14
IPR011017	TRASH domain DOMAIN	14
IPR011709	Domain of unknown function DUF1605 DOMAIN	14
IPR012302	Malic enzyme, NAD-binding DOMAIN	14
IPR012936	Endoplasmic reticulum vesicle transporter, C-terminal DOMAIN	14
IPR012988	Ribosomal protein L30, N-terminal DOMAIN	14
IPR013035	Phosphoenolpyruvate carboxykinase, C-terminal DOMAIN	14
IPR014038	Translation elongation factor EF1B, beta/delta subunit, guanine nucleotide exchange DOMAIN	14
IPR015972	Ribosomal protein L19/L19e, domain 1 DOMAIN	14
IPR019382	Translation initiation factor 3 complex subunit L FAMILY	14
IPR025607	Ribosomal protein L5 eukaryotic/L18 archaeal, C-terminal DOMAIN	14
IPR027469	Cation efflux protein transmembrane domain DOMAIN	14
IPR029053	Viral coat protein subunit DOMAIN	14
IPR029071	Ubiquitin-related domain DOMAIN	14
IPR029602	Intraflagellar transport protein 74 FAMILY	14
IPR000301	Tetraspanin FAMILY	13
IPR000581	Dihydroxy-acid/6-phosphogluconate dehydratase FAMILY	13
IPR000620	EamA domain DOMAIN	13
IPR000734	Triacylglycerol lipase family FAMILY	13
IPR001002	Chitin-binding, type 1 DOMAIN	13
IPR001093	IMP dehydrogenase/GMP reductase DOMAIN	13
IPR001141	Ribosomal protein L27e FAMILY	13
IPR001194	DENN domain DOMAIN	13
IPR001260	Coproporphyrinogen III oxidase, aerobic FAMILY	13
IPR001523	Paired domain DOMAIN	13
IPR001548	Peptidase M2, peptidyl-dipeptidase A FAMILY	13
IPR001834	NADH:cytochrome b5 reductase (CBR) FAMILY	13
IPR001930	Peptidase M1, alanine aminopeptidase/leukotriene A4 hydrolase FAMILY	13
IPR001948	Peptidase M18 FAMILY	13
IPR001950	Translation initiation factor SUI1 DOMAIN	13
IPR002100	Transcription factor, MADS-box DOMAIN	13
IPR002225	3-beta hydroxysteroid dehydrogenase/isomerase DOMAIN	13
IPR002306	Tryptophan-tRNA ligase FAMILY	13
IPR002327	Cytochrome c, class IA/ IB FAMILY	13
IPR002456	GPCR family 3, gamma-aminobutyric acid receptor, type B1 FAMILY	13
IPR002657	Bile acid:sodium symporter/arsenical resistance protein Acr3 FAMILY	13
IPR003410	HYR domain DOMAIN	13
IPR003757	Photosystem I PsaL, reaction centre subunit XI DOMAIN	13
IPR003864	Calcium-dependent channel, 7TM region, putative phosphate DOMAIN	13
IPR004018	RPEL repeat REPEAT	13
IPR004153	CXCXC repeat REPEAT	13
IPR004241	Autophagy protein Atg8 ubiquitin-like FAMILY	13
IPR004331	SPX domain DOMAIN	13
IPR004352	Glycoside-hydrolase family GH114, TIM-barrel domain DOMAIN	13
IPR004882	Luc7-related FAMILY	13
IPR005078	Peptidase C54 FAMILY	13
IPR005502	ADP-ribosylation/Crystallin J1 FAMILY	13
IPR005805	Rieske iron-sulphur protein, C-terminal DOMAIN	13
IPR006095	Glutamate/phenylalanine/leucine/valine dehydrogenase FAMILY	13
IPR006134	DNA-directed DNA polymerase, family B, multifunctional domain DOMAIN	13
IPR006622	Iron sulphur-containing domain, CDGSH-type, subfamily DOMAIN	13
IPR006895	Zinc finger, Sec23/Sec24-type DOMAIN	13
IPR007599	Derlin FAMILY	13
IPR007644	RNA polymerase, beta subunit, protrusion DOMAIN	13
IPR008147	Glutamine synthetase, beta-Grasp domain DOMAIN	13
IPR008334	5'-Nucleotidase, C-terminal DOMAIN	13
IPR008631	Glycogen synthase FAMILY	13
IPR008733	Peroxisomal biogenesis factor 11 FAMILY	13
IPR008942	ENTH/VHS DOMAIN	13
IPR008962	PapD-like DOMAIN	13
IPR010255	Haem peroxidase FAMILY	13
IPR010281	Protein of unknown function DUF885 FAMILY	13
IPR010908	Longin domain DOMAIN	13
IPR011004	Trimeric LpxA-like DOMAIN	13
IPR011074	CRAL/TRIO, N-terminal domain DOMAIN	13
IPR011705	BTB/Kelch-associated DOMAIN	13
IPR012136	NADP transhydrogenase, beta subunit FAMILY	13
IPR012348	Ribonucleotide reductase-related DOMAIN	13
IPR012462	Peptidase C78, ubiquitin fold modifier-specific peptidase 1/ 2 FAMILY	13
IPR014758	Methionyl-tRNA synthetase FAMILY	13
IPR015505	Coronin FAMILY	13
IPR016055	Alpha-D-phosphohexomutase, alpha/beta/alpha I/II/III DOMAIN	13
IPR017926	Glutamine amidotransferase DOMAIN	13
IPR019927	Ribosomal protein L3, bacterial/organelle-type FAMILY	13
IPR020058	Glutamyl/glutaminyl-tRNA synthetase, class Ib, catalytic domain DOMAIN	13
IPR020454	Diacylglycerol/phorbol-ester binding DOMAIN	13
IPR020476	NUDIX hydrolase DOMAIN	13
IPR020843	Polyketide synthase, enoylreductase domain DOMAIN	13
IPR022383	Lactate/malate dehydrogenase, C-terminal DOMAIN	13
IPR023267	RNA (C5-cytosine) methyltransferase FAMILY	13
IPR023441	Ribosomal protein L24e domain DOMAIN	13
IPR023621	Ribosomal protein L31e domain DOMAIN	13
IPR024571	ERAP1-like C-terminal domain DOMAIN	13
IPR029383	ADP-ribosylation factor-like protein 6-interacting protein 6 FAMILY	13
IPR029488	KIAA1430 homologue FAMILY	13
IPR032630	P-type ATPase, C-terminal DOMAIN	13
IPR032640	AMP-activated protein kinase, glycogen-binding domain DOMAIN	13
IPR000007	Tubby, C-terminal DOMAIN	12
IPR000022	Carboxyl transferase DOMAIN	12
IPR000323	Copper type II, ascorbate-dependent monooxygenase, N-terminal DOMAIN	12
IPR000375	Dynamin central domain DOMAIN	12
IPR000456	Ribosomal protein L17 FAMILY	12
IPR000573	Aconitase A/isopropylmalate dehydratase small subunit, swivel domain DOMAIN	12
IPR000600	ROK family FAMILY	12
IPR000704	Casein kinase II, regulatory subunit FAMILY	12
IPR001205	RNA-directed RNA polymerase, C-terminal domain DOMAIN	12
IPR001247	Exoribonuclease, phosphorolytic domain 1 DOMAIN	12
IPR001296	Glycosyl transferase, family 1 DOMAIN	12
IPR001374	R3H domain DOMAIN	12
IPR001569	Ribosomal protein L37e FAMILY	12
IPR001632	G-protein, beta subunit DOMAIN	12
IPR001661	Glycoside hydrolase, family 37 FAMILY	12
IPR001699	Transcription factor, T-box FAMILY	12
IPR001723	Nuclear hormone receptor FAMILY	12
IPR001747	Lipid transport protein, N-terminal DOMAIN	12
IPR002213	UDP-glucuronosyl/UDP-glucosyltransferase FAMILY	12
IPR002699	ATPase, V1 complex, subunit D FAMILY	12
IPR002784	Ribosomal protein L14 DOMAIN	12
IPR002931	Transglutaminase-like DOMAIN	12
IPR003198	Amidinotransferase FAMILY	12
IPR003582	ShKT domain DOMAIN	12
IPR003672	CobN/magnesium chelatase FAMILY	12
IPR003836	Glucokinase FAMILY	12
IPR003938	Potassium channel, voltage-dependent, EAG/ELK/ERG FAMILY	12
IPR004012	RUN domain DOMAIN	12
IPR004031	PMP-22/EMP/MP20/Claudin superfamily FAMILY	12
IPR004328	BRO1 domain DOMAIN	12
IPR004367	Cyclin, C-terminal domain DOMAIN	12
IPR004854	Ubiquitin fusion degradation protein UFD1 FAMILY	12
IPR005200	Endo-1,3(4)-beta-glucanase FAMILY	12
IPR005301	MOB kinase activator family FAMILY	12
IPR005365	Nitrogen permease regulator 3 FAMILY	12
IPR005819	Histone H5 FAMILY	12
IPR006043	Xanthine/uracil/vitamin C permease FAMILY	12
IPR006342	Methyltransferase FkbM DOMAIN	12
IPR006709	Small-subunit processome, Utp14 FAMILY	12
IPR007185	DNA polymerase alpha/epsilon, subunit B DOMAIN	12
IPR007229	Nicotinate phosphoribosyltransferase family FAMILY	12
IPR007282	NOT2/NOT3/NOT5 DOMAIN	12
IPR007330	MIT DOMAIN	12
IPR007714	Cilia/flagella-associated protein 20/WDR90/C3orf67 FAMILY	12
IPR007824	Paraflagellar rod FAMILY	12
IPR008030	NmrA-like domain DOMAIN	12
IPR008752	Peptidase M11, gametolysin DOMAIN	12
IPR008949	Isoprenoid synthase domain DOMAIN	12
IPR010926	Unconventional myosin tail, actin- and lipid-binding DOMAIN	12
IPR011629	Cobalamin (vitamin B12) biosynthesis CobW-like, C-terminal DOMAIN	12
IPR011987	ATPase, V1 complex, subunit H, C-terminal DOMAIN	12
IPR012341	Six-hairpin glycosidase DOMAIN	12
IPR012674	Calycin DOMAIN	12
IPR013025	Ribosomal protein L25/L23 FAMILY	12
IPR013813	Endoribonuclease L-PSP/chorismate mutase-like DOMAIN	12
IPR014027	UDP-glucose/GDP-mannose dehydrogenase, C-terminal DOMAIN	12
IPR015928	Aconitase/3-isopropylmalate dehydratase, swivel DOMAIN	12
IPR016142	Citrate synthase-like, large alpha subdomain DOMAIN	12
IPR017896	4Fe-4S ferredoxin-type, iron-sulphur binding domain DOMAIN	12
IPR018028	Catalase, mono-functional, haem-containing FAMILY	12
IPR019489	Clp ATPase, C-terminal DOMAIN	12
IPR019530	Intra-flagellar transport protein 57 FAMILY	12
IPR019651	Glutamate dehydrogenase, NAD-specific FAMILY	12
IPR024083	Fumarase/histidase, N-terminal DOMAIN	12
IPR024969	Rpn11/EIF3F, C-terminal DOMAIN	12
IPR025609	Lsm14 N-terminal DOMAIN	12
IPR031993	Domain of unknown function DUF4789 DOMAIN	12
IPR000109	Proton-dependent oligopeptide transporter family FAMILY	11
IPR000270	PB1 domain DOMAIN	11
IPR000337	GPCR, family 3 FAMILY	11
IPR000398	Thymidylate synthase FAMILY	11
IPR000421	Coagulation factor 5/8 C-terminal domain DOMAIN	11
IPR000533	Tropomyosin FAMILY	11
IPR000537	UbiA prenyltransferase family FAMILY	11
IPR000539	Frizzled protein FAMILY	11
IPR000988	Ribosomal protein L24e-related FAMILY	11
IPR000996	Clathrin light chain FAMILY	11
IPR001041	2Fe-2S ferredoxin-type iron-sulfur binding domain DOMAIN	11
IPR001060	FCH domain DOMAIN	11
IPR001078	2-oxoacid dehydrogenase acyltransferase, catalytic domain DOMAIN	11
IPR001084	Microtubule associated protein, tubulin-binding repeat REPEAT	11
IPR001129	Membrane-associated, eicosanoid/glutathione metabolism (MAPEG) protein FAMILY	11
IPR001170	Natriuretic peptide receptor FAMILY	11
IPR001272	Phosphoenolpyruvate carboxykinase, ATP-utilising FAMILY	11
IPR001349	Cytochrome c oxidase, subunit VIa FAMILY	11
IPR001465	Malate synthase FAMILY	11
IPR001627	Sema domain DOMAIN	11
IPR001731	Delta-aminolevulinic acid dehydratase FAMILY	11
IPR001884	Translation elongation factor IF5A FAMILY	11
IPR001893	Cysteine-rich Golgi apparatus protein 1 repeat REPEAT	11
IPR002207	Plant ascorbate peroxidase FAMILY	11
IPR002220	DapA-like FAMILY	11
IPR002227	Tyrosinase copper-binding domain DOMAIN	11
IPR002305	Aminoacyl-tRNA synthetase, class Ic FAMILY	11
IPR002315	Glycyl-tRNA synthetase FAMILY	11
IPR002415	H/ACA ribonucleoprotein complex, subunit Nhp2, eukaryote FAMILY	11
IPR002433	Ornithine decarboxylase FAMILY	11
IPR002499	Major vault protein, N-terminal REPEAT	11
IPR002575	Aminoglycoside phosphotransferase DOMAIN	11
IPR002673	Ribosomal protein L29e FAMILY	11
IPR002843	ATPase, V0 complex, c/d subunit FAMILY	11
IPR002913	START domain DOMAIN	11
IPR003131	Potassium channel tetramerisation-type BTB domain DOMAIN	11
IPR003137	PA domain DOMAIN	11
IPR003197	Cytochrome b-c1 complex subunit 7 FAMILY	11
IPR003892	Ubiquitin system component Cue DOMAIN	11
IPR004457	Zinc finger, ZPR1-type DOMAIN	11
IPR004821	Cytidyltransferase-like domain DOMAIN	11
IPR005322	Peptidase C69, dipeptidase A FAMILY	11
IPR005554	Nrap protein FAMILY	11
IPR005595	Translocon-associated protein (TRAP), alpha subunit FAMILY	11
IPR005612	CCAAT-binding factor DOMAIN	11
IPR005707	Ribosomal protein S2, eukaryotic/archaeal FAMILY	11
IPR006011	Syntaxin, N-terminal domain DOMAIN	11
IPR006076	FAD dependent oxidoreductase DOMAIN	11
IPR006094	FAD linked oxidase, N-terminal DOMAIN	11
IPR006139	D-isomer specific 2-hydroxyacid dehydrogenase, catalytic domain DOMAIN	11
IPR006179	5'-Nucleotidase/apyrase FAMILY	11
IPR006183	6-phosphogluconate dehydrogenase FAMILY	11
IPR006904	Protein of unknown function DUF716 (TMEM45) FAMILY	11
IPR007052	CS domain DOMAIN	11
IPR007081	RNA polymerase Rpb1, domain 5 DOMAIN	11
IPR007305	Vesicle transport protein, Got1/SFT2-like FAMILY	11
IPR007502	Helicase-associated domain DOMAIN	11
IPR007642	RNA polymerase Rpb2, domain 2 DOMAIN	11
IPR007696	DNA mismatch repair protein MutS, core DOMAIN	11
IPR007698	Alanine dehydrogenase/pyridine nucleotide transhydrogenase, NAD(H)-binding domain DOMAIN	11
IPR008335	Eukaryotic molybdopterin oxidoreductase FAMILY	11
IPR008610	Eukaryotic rRNA processing FAMILY	11
IPR008775	Phytanoyl-CoA dioxygenase FAMILY	11
IPR008893	WGR domain DOMAIN	11
IPR009022	Elongation factor G, III-V domain DOMAIN	11
IPR009060	UBA-like DOMAIN	11
IPR009100	Acyl-CoA dehydrogenase/oxidase, N-terminal and middle domain DOMAIN	11
IPR009806	Photosystem II PsbW, class 2 FAMILY	11
IPR010339	TIP49, C-terminal DOMAIN	11
IPR010472	Formin, FH3 domain DOMAIN	11
IPR010796	B9 domain FAMILY	11
IPR011001	Saposin-like DOMAIN	11
IPR011146	HIT-like domain DOMAIN	11
IPR011356	Leucine aminopeptidase/peptidase B FAMILY	11
IPR011614	Catalase core domain DOMAIN	11
IPR013116	Acetohydroxy acid isomeroreductase, NADPH-binding domain DOMAIN	11
IPR013534	Starch synthase, catalytic domain DOMAIN	11
IPR013780	Glycosyl hydrolase, family 13, all-beta DOMAIN	11
IPR013979	Translation initiation factor, beta propellor-like domain DOMAIN	11
IPR014025	Glutaredoxin subgroup DOMAIN	11
IPR016025	Clathrin, heavy chain, linker/propeller domain DOMAIN	11
IPR016095	Ribosomal protein L1, 3-layer alpha/beta-sandwich DOMAIN	11
IPR016158	Cullin homology DOMAIN	11
IPR016185	Pre-ATP-grasp domain DOMAIN	11
IPR016188	PurM-like, N-terminal domain DOMAIN	11
IPR017923	Transcription factor IIS, N-terminal DOMAIN	11
IPR018149	Lysyl-tRNA synthetase, class II, C-terminal DOMAIN	11
IPR018502	Annexin repeat REPEAT	11
IPR019399	Parkin co-regulated protein FAMILY	11
IPR020617	Thiolase, C-terminal DOMAIN	11
IPR020829	Glyceraldehyde 3-phosphate dehydrogenase, catalytic domain DOMAIN	11
IPR022617	Rad60/SUMO-like domain DOMAIN	11
IPR023407	Ribosomal protein S27e, zinc-binding domain DOMAIN	11
IPR024909	Cysteinyl-tRNA synthetase/mycothiol ligase FAMILY	11
IPR027073	5'-3' exoribonuclease FAMILY	11
IPR027359	Voltage-dependent channel, four helix bundle domain DOMAIN	11
IPR029026	tRNA (guanine-N1-)-methyltransferase, N-terminal DOMAIN	11
IPR029056	Ribokinase-like DOMAIN	11
IPR032387	Acetyl-coenzyme A synthetase, N-terminal domain DOMAIN	11
IPR032631	P-type ATPase, N-terminal DOMAIN	11
IPR000058	Zinc finger, AN1-type DOMAIN	10
IPR000103	Pyridine nucleotide-disulphide oxidoreductase, class-II FAMILY	10
IPR000177	Apple domain DOMAIN	10
IPR000289	Ribosomal protein S28e FAMILY	10
IPR000534	Semialdehyde dehydrogenase, NAD-binding DOMAIN	10
IPR000592	Ribosomal protein S27e FAMILY	10
IPR000682	Protein-L-isoaspartate(D-aspartate) O-methyltransferase FAMILY	10
IPR000771	Ketose-bisphosphate aldolase, class-II FAMILY	10
IPR000796	Aspartate/other aminotransferase FAMILY	10
IPR000894	Ribulose bisphosphate carboxylase small chain, domain DOMAIN	10
IPR000897	Signal recognition particle, SRP54 subunit, GTPase domain DOMAIN	10
IPR000904	Sec7 domain DOMAIN	10
IPR000990	Innexin FAMILY	10
IPR001071	Cellular retinaldehyde binding/alpha-tocopherol transport FAMILY	10
IPR001156	Transferrin-like domain DOMAIN	10
IPR001232	S-phase kinase-associated protein 1-like FAMILY	10
IPR001599	Alpha-2-macroglobulin DOMAIN	10
IPR001646	Pentapeptide repeat REPEAT	10
IPR001684	Ribosomal protein L27 FAMILY	10
IPR001732	UDP-glucose/GDP-mannose dehydrogenase, N-terminal DOMAIN	10
IPR001895	Ras guanine-nucleotide exchange factors catalytic domain DOMAIN	10
IPR001898	Sodium/sulphate symporter FAMILY	10
IPR001910	Inosine/uridine-preferring nucleoside hydrolase domain DOMAIN	10
IPR001911	Ribosomal protein S21 FAMILY	10
IPR002004	Polyadenylate-binding protein/Hyperplastic disc protein DOMAIN	10
IPR002049	Laminin EGF domain DOMAIN	10
IPR002085	Alcohol dehydrogenase superfamily, zinc-type FAMILY	10
IPR002318	Alanine-tRNA ligase, class IIc FAMILY	10
IPR002344	Lupus La protein FAMILY	10
IPR002387	Plastocyanin FAMILY	10
IPR002472	Palmitoyl protein thioesterase FAMILY	10
IPR002498	Phosphatidylinositol-4-phosphate 5-kinase, core DOMAIN	10
IPR002579	Peptide methionine sulphoxide reductase MrsB DOMAIN	10
IPR002591	Type I phosphodiesterase/nucleotide pyrophosphatase/phosphate transferase FAMILY	10
IPR002634	BolA protein FAMILY	10
IPR002655	Acyl-CoA oxidase, C-terminal DOMAIN	10
IPR002675	Ribosomal protein L38e FAMILY	10
IPR002710	Dilute domain DOMAIN	10
IPR002773	Deoxyhypusine synthase FAMILY	10
IPR002905	tRNA methyltransferase, Trm1 FAMILY	10
IPR002906	Ribosomal protein S27a DOMAIN	10
IPR002912	ACT domain DOMAIN	10
IPR003094	Fructose-2,6-bisphosphatase FAMILY	10
IPR003130	Dynamin GTPase effector DOMAIN	10
IPR003685	Photosystem I PsaD FAMILY	10
IPR003859	Beta-1,4-galactosyltransferase FAMILY	10
IPR003874	CDC45 family FAMILY	10
IPR003929	Potassium channel, calcium-activated, BK, alpha subunit FAMILY	10
IPR003953	FAD-dependent oxidoreductase 2, FAD binding domain DOMAIN	10
IPR004023	Mago nashi protein FAMILY	10
IPR004165	Coenzyme A transferase family I FAMILY	10
IPR004192	Ubiquinol cytochrome reductase, transmembrane domain DOMAIN	10
IPR004686	Tricarboxylate/iron carrier FAMILY	10
IPR004942	Roadblock/LAMTOR2 domain DOMAIN	10
IPR005123	Oxoglutarate/iron-dependent dioxygenase DOMAIN	10
IPR005124	Vacuolar (H+)-ATPase G subunit FAMILY	10
IPR005334	Tctex-1 FAMILY	10
IPR005336	Mitochondrial pyruvate carrier FAMILY	10
IPR005474	Transketolase, N-terminal DOMAIN	10
IPR005483	Carbamoyl-phosphate synthase large subunit, CPSase domain DOMAIN	10
IPR005746	Thioredoxin FAMILY	10
IPR005755	Ribosomal protein L13, eukaryotic/archaeal FAMILY	10
IPR006028	Gamma-aminobutyric acid A receptor/Glycine receptor alpha FAMILY	10
IPR006059	Solute-binding family 1 FAMILY	10
IPR006082	Phosphoribulokinase FAMILY	10
IPR006115	6-phosphogluconate dehydrogenase, NADP-binding DOMAIN	10
IPR006121	Heavy metal-associated domain, HMA DOMAIN	10
IPR006254	Isocitrate lyase FAMILY	10
IPR006502	Protein of unknown function PDDEXK-like FAMILY	10
IPR006544	P-type ATPase, subfamily V FAMILY	10
IPR006636	Heat shock chaperonin-binding DOMAIN	10
IPR006685	Mechanosensitive ion channel MscS FAMILY	10
IPR006802	Radial spokehead-like protein FAMILY	10
IPR007258	Vps52 FAMILY	10
IPR007266	Endoplasmic reticulum oxidoreductin 1 FAMILY	10
IPR007275	YTH domain DOMAIN	10
IPR007497	Protein of unknown function DUF541 FAMILY	10
IPR007676	Ribophorin I FAMILY	10
IPR008564	Protein of unknown function DUF846, eukaryotic FAMILY	10
IPR008734	Phosphorylase kinase alpha/beta subunit FAMILY	10
IPR008947	Phospholipase C/P1 nuclease domain DOMAIN	10
IPR008974	TRAF-like DOMAIN	10
IPR009290	Radial spoke 3 FAMILY	10
IPR009769	Domain of unknown function DUF1336 DOMAIN	10
IPR009832	Protein of unknown function DUF1397 FAMILY	10
IPR010400	PITH domain DOMAIN	10
IPR010580	Stress-associated endoplasmic reticulum protein FAMILY	10
IPR010613	Pescadillo FAMILY	10
IPR011129	Cold shock protein DOMAIN	10
IPR011704	ATPase, dynein-related, AAA domain DOMAIN	10
IPR012301	Malic enzyme, N-terminal domain DOMAIN	10
IPR013143	PCI/PINT associated module DOMAIN	10
IPR013273	Peptidase M12B, ADAM-TS FAMILY	10
IPR014718	Glycoside hydrolase-type carbohydrate-binding, subgroup DOMAIN	10
IPR014830	Glycolipid transfer protein domain DOMAIN	10
IPR014877	CRM1 C-terminal domain DOMAIN	10
IPR015679	Phospholipase D family FAMILY	10
IPR015866	Serine-tRNA synthetase, type1, N-terminal DOMAIN	10
IPR018484	Carbohydrate kinase, FGGY, N-terminal DOMAIN	10
IPR018499	Tetraspanin/Peripherin FAMILY	10
IPR019366	Clusterin-associated protein-1 FAMILY	10
IPR019559	Cullin protein, neddylation domain DOMAIN	10
IPR020580	Glycine cleavage system P-protein, N-terminal DOMAIN	10
IPR021135	Phosphoenolpyruvate carboxylase FAMILY	10
IPR021138	60S ribosomal protein L18a/ L20, eukaryotes FAMILY	10
IPR021870	Shoulder domain DOMAIN	10
IPR023150	Double Clp-N motif DOMAIN	10
IPR024057	Nucleoplasmin core domain DOMAIN	10
IPR024963	MAP6/FAM154 FAMILY	10
IPR025585	Photosystem II Pbs27 FAMILY	10
IPR028343	Fructose-1,6-bisphosphatase FAMILY	10
IPR029060	PIN domain-like DOMAIN	10
IPR029485	Cationic amino acid transporter, C-terminal DOMAIN	10
IPR029600	Intraflagellar transport protein 81 FAMILY	10
IPR029787	Nucleotide cyclase DOMAIN	10
IPR000082	SEA domain DOMAIN	9
IPR000092	Polyprenyl synthetase FAMILY	9
IPR000246	Peptidase T2, asparaginase 2 FAMILY	9
IPR000331	Rap GTPase activating protein domain DOMAIN	9
IPR000483	Cysteine-rich flanking region, C-terminal DOMAIN	9
IPR000514	Glycoside hydrolase, family 39 FAMILY	9
IPR000812	Transcription factor TFIIB FAMILY	9
IPR000857	MyTH4 domain DOMAIN	9
IPR000898	Indoleamine 2,3-dioxygenase FAMILY	9
IPR000909	Phosphatidylinositol-specific phospholipase C, X domain DOMAIN	9
IPR001057	Glutamate/acetylglutamate kinase FAMILY	9
IPR001094	Flavodoxin FAMILY	9
IPR001269	tRNA-dihydrouridine synthase FAMILY	9
IPR001298	Filamin/ABP280 repeat REPEAT	9
IPR001310	Histidine triad (HIT) protein FAMILY	9
IPR001347	Sugar isomerase (SIS) DOMAIN	9
IPR001398	Macrophage migration inhibitory factor FAMILY	9
IPR001554	Glycoside hydrolase, family 14 FAMILY	9
IPR001584	Integrase, catalytic core DOMAIN	9
IPR001604	DNA/RNA non-specific endonuclease DOMAIN	9
IPR001606	ARID DNA-binding domain DOMAIN	9
IPR001666	Phosphatidylinositol transfer protein FAMILY	9
IPR001708	Membrane insertase OXA1/ALB3/YidC FAMILY	9
IPR001830	Glycosyl transferase, family 20 DOMAIN	9
IPR001972	Stomatin family FAMILY	9
IPR002017	Spectrin repeat REPEAT	9
IPR002241	Glycoside hydrolase, family 27 FAMILY	9
IPR002316	Proline-tRNA ligase, class IIa FAMILY	9
IPR002394	Nicotinic acetylcholine receptor FAMILY	9
IPR002483	PWI domain DOMAIN	9
IPR002616	tRNA-guanine(15) transglycosylase-like FAMILY	9
IPR002618	UTP--glucose-1-phosphate uridylyltransferase family FAMILY	9
IPR002646	Poly A polymerase, head domain DOMAIN	9
IPR002817	Phosphomethylpyrimidine synthase FAMILY	9
IPR002818	DJ-1/PfpI DOMAIN	9
IPR002930	Glycine cleavage system H-protein FAMILY	9
IPR002934	Polymerase, nucleotidyl transferase domain DOMAIN	9
IPR003033	SCP2 sterol-binding domain DOMAIN	9
IPR003084	Histone deacetylase FAMILY	9
IPR003096	Smooth muscle protein/calponin FAMILY	9
IPR003226	Metal-dependent protein hydrolase FAMILY	9
IPR003397	Mitochondrial inner membrane translocase subunit Tim17/Tim22/Tim23/peroxisomal protein PMP24 FAMILY	9
IPR003595	Protein-tyrosine phosphatase, catalytic DOMAIN	9
IPR003650	Orange domain DOMAIN	9
IPR003726	Homocysteine-binding domain DOMAIN	9
IPR003846	Uncharacterised protein family UPF0061 FAMILY	9
IPR003903	Ubiquitin interacting motif CONSERVED_SITE	9
IPR004113	FAD-linked oxidase, C-terminal DOMAIN	9
IPR004148	BAR domain DOMAIN	9
IPR004170	WWE domain DOMAIN	9
IPR004358	Signal transduction histidine kinase-related protein, C-terminal DOMAIN	9
IPR004875	DDE superfamily endonuclease, CENP-B-like FAMILY	9
IPR004901	Reversibly glycosylated polypeptide family FAMILY	9
IPR005016	Serine incorporator/TMS membrane protein FAMILY	9
IPR005025	NADPH-dependent FMN reductase-like DOMAIN	9
IPR005399	Potassium channel, voltage-dependent, beta subunit, KCNAB-related FAMILY	9
IPR005532	Sulfatase-modifying factor enzyme DOMAIN	9
IPR006096	Glutamate/phenylalanine/leucine/valine dehydrogenase, C-terminal DOMAIN	9
IPR006592	RNA polymerase, N-terminal DOMAIN	9
IPR006599	CARP motif DOMAIN	9
IPR006722	Trafficking protein particle complex subunit 2 FAMILY	9
IPR006813	Glycosyl transferase, family 17 FAMILY	9
IPR006849	IKI3 FAMILY	9
IPR006941	Ribonuclease CAF1 FAMILY	9
IPR006977	Yip1 domain DOMAIN	9
IPR007034	Ribosome biogenesis protein BMS1/TSR1, C-terminal DOMAIN	9
IPR007064	NMD3 FAMILY	9
IPR007197	Radical SAM DOMAIN	9
IPR007276	Nucleolar protein 14 FAMILY	9
IPR007365	Transferrin receptor-like, dimerisation domain DOMAIN	9
IPR007577	Glycosyltransferase, DXD sugar-binding motif CONSERVED_SITE	9
IPR007763	NADH dehydrogenase [ubiquinone] 1 alpha subcomplex subunit 12 FAMILY	9
IPR008012	Proteasome maturation factor UMP1 FAMILY	9
IPR008253	Marvel domain DOMAIN	9
IPR008380	HAD-superfamily hydrolase, subfamily IG, 5'-nucleotidase FAMILY	9
IPR008689	ATPase, F0 complex, subunit D, mitochondrial FAMILY	9
IPR008803	RHD3/Sey1 FAMILY	9
IPR008906	HAT dimerisation domain, C-terminal DOMAIN	9
IPR009011	Mannose-6-phosphate receptor binding domain DOMAIN	9
IPR009068	S15/NS1, RNA-binding DOMAIN	9
IPR009138	Neural cell adhesion FAMILY	9
IPR010569	Myotubularin-like phosphatase domain DOMAIN	9
IPR011022	Arrestin C-terminal-like domain DOMAIN	9
IPR011234	Fumarylacetoacetase, C-terminal-related DOMAIN	9
IPR011333	POZ domain DOMAIN	9
IPR013120	Male sterility, NAD-binding DOMAIN	9
IPR013122	Polycystin cation channel, PKD1/PKD2 DOMAIN	9
IPR013154	Alcohol dehydrogenase, N-terminal DOMAIN	9
IPR013323	SIAH-type domain DOMAIN	9
IPR013810	Ribosomal protein S5, N-terminal DOMAIN	9
IPR014039	Translation elongation factor EFTs/EF1B, dimerisation DOMAIN	9
IPR014726	Ribosomal protein L2, domain 3 DOMAIN	9
IPR014881	Nin one binding (NOB1) Zn-ribbon-like DOMAIN	9
IPR015257	Repressor of RNA polymerase III transcription Maf1 FAMILY	9
IPR015414	Transmembrane protein TMEM64/TMEM41 FAMILY	9
IPR015794	Pyruvate kinase, alpha/beta DOMAIN	9
IPR015916	Galactose oxidase, beta-propeller DOMAIN	9
IPR015925	Ryanodine receptor-related FAMILY	9
IPR016067	S-adenosylmethionine decarboxylase, core DOMAIN	9
IPR016090	Phospholipase A2 domain DOMAIN	9
IPR016167	FAD-binding, type 2, subdomain 1 DOMAIN	9
IPR016169	CO dehydrogenase flavoprotein-like, FAD-binding, subdomain 2 DOMAIN	9
IPR017986	WD40-repeat-containing domain DOMAIN	9
IPR018164	Alanyl-tRNA synthetase, class IIc, N-terminal DOMAIN	9
IPR018799	TRAF3-interacting protein 1 FAMILY	9
IPR018955	Branched-chain alpha-ketoacid dehydrogenase kinase/Pyruvate dehydrogenase kinase, N-terminal DOMAIN	9
IPR019335	Conserved oligomeric Golgi complex subunit 7 FAMILY	9
IPR019400	Peptidase C65, otubain FAMILY	9
IPR019410	Lysine methyltransferase FAMILY	9
IPR019575	NADH-ubiquinone oxidoreductase 51 kDa subunit, iron-sulphur binding domain DOMAIN	9
IPR020806	Polyketide synthase, phosphopantetheine-binding domain DOMAIN	9
IPR021258	Protein of unknown function DUF2816 FAMILY	9
IPR022682	Peptidase C2, calpain, large subunit, domain III DOMAIN	9
IPR022761	Fumarate lyase, N-terminal DOMAIN	9
IPR023222	PsbQ-like domain DOMAIN	9
IPR023352	Membrane associated eicosanoid/glutathione metabolism-like domain DOMAIN	9
IPR023379	ADP-ribosylation factor-like 2-binding protein, domain DOMAIN	9
IPR023404	Radical SAM, alpha/beta horseshoe DOMAIN	9
IPR023577	CYTH-like domain DOMAIN	9
IPR024156	Small GTPase superfamily, ARF type FAMILY	9
IPR025954	DBC1/CARP1 catalytically inactive NUDIX hydrolase domain DOMAIN	9
IPR026053	Hermansky-Pudlak syndrome 1 protein FAMILY	9
IPR026319	Zinc finger C2HC domain-containing protein FAMILY	9
IPR026506	GDP-L-galactose/GDP-D-glucose phosphorylase FAMILY	9
IPR027059	Coatomer delta subunit FAMILY	9
IPR027291	Glycoside hydrolase 38/57, N-terminal domain DOMAIN	9
IPR027361	Nicotinic acetylcholine-gated receptor, transmembrane domain DOMAIN	9
IPR027410	TCP-1-like chaperonin intermediate domain DOMAIN	9
IPR028082	Periplasmic binding protein-like I DOMAIN	9
IPR031778	Sortilin, N-terminal DOMAIN	9
IPR000237	GRIP DOMAIN	8
IPR000277	Cys/Met metabolism, pyridoxal phosphate-dependent enzyme FAMILY	8
IPR000362	Fumarate lyase family FAMILY	8
IPR000453	Chorismate synthase FAMILY	8
IPR000536	Nuclear hormone receptor, ligand-binding domain DOMAIN	8
IPR000602	Glycoside hydrolase family 38, N-terminal domain DOMAIN	8
IPR000672	Tetrahydrofolate dehydrogenase/cyclohydrolase FAMILY	8
IPR000698	Arrestin FAMILY	8
IPR000738	WHEP-TRS domain DOMAIN	8
IPR000806	Rab GDI protein FAMILY	8
IPR000917	Sulfatase DOMAIN	8
IPR000967	Zinc finger, NF-X1-type DOMAIN	8
IPR000997	Cholinesterase FAMILY	8
IPR001024	PLAT/LH2 domain DOMAIN	8
IPR001079	Galectin, carbohydrate recognition domain DOMAIN	8
IPR001104	3-oxo-5-alpha-steroid 4-dehydrogenase, C-terminal DOMAIN	8
IPR001155	NADH:flavin oxidoreductase/NADH oxidase, N-terminal DOMAIN	8
IPR001222	Zinc finger, TFIIS-type DOMAIN	8
IPR001233	tRNA-splicing ligase, RtcB FAMILY	8
IPR001235	Blue (type 1) copper protein, plastocyanin-type FAMILY	8
IPR001267	Thymidine kinase FAMILY	8
IPR001278	Arginine-tRNA ligase FAMILY	8
IPR001289	Nuclear transcription factor Y subunit A FAMILY	8
IPR001370	BIR repeat REPEAT	8
IPR001656	Pseudouridine synthase, TruD FAMILY	8
IPR001698	F-actin-capping protein subunit beta FAMILY	8
IPR001733	Peptidase S26B FAMILY	8
IPR001762	Disintegrin domain DOMAIN	8
IPR001879	GPCR, family 2, extracellular hormone receptor domain DOMAIN	8
IPR001969	Aspartic peptidase, active site ACTIVE_SITE	8
IPR001975	Ribosomal protein L40e FAMILY	8
IPR001991	Sodium:dicarboxylate symporter FAMILY	8
IPR002077	Voltage-dependent calcium channel, alpha-1 subunit FAMILY	8
IPR002109	Glutaredoxin DOMAIN	8
IPR002150	Ribosomal protein L31 FAMILY	8
IPR002151	Kinesin light chain FAMILY	8
IPR002259	Equilibrative nucleoside transporter FAMILY	8
IPR002301	Isoleucine-tRNA ligase FAMILY	8
IPR002303	Valine-tRNA ligase FAMILY	8
IPR002325	Cytochrome f FAMILY	8
IPR002474	Carbamoyl-phosphate synthase, small subunit N-terminal domain DOMAIN	8
IPR002501	Pseudouridine synthase II FAMILY	8
IPR002550	Domain of unknown function DUF21 DOMAIN	8
IPR002569	Peptide methionine sulphoxide reductase MsrA DOMAIN	8
IPR002680	Alternative oxidase FAMILY	8
IPR002683	PsbP family FAMILY	8
IPR002777	Prefoldin beta-like FAMILY	8
IPR002871	NIF system FeS cluster assembly, NifU, N-terminal DOMAIN	8
IPR003018	GAF domain DOMAIN	8
IPR003097	FAD-binding, type 1 DOMAIN	8
IPR003169	GYF domain DOMAIN	8
IPR003299	Flagellar calcium-binding protein calflagin FAMILY	8
IPR003307	W2 domain DOMAIN	8
IPR003338	CDC48, N-terminal subdomain DOMAIN	8
IPR003378	Fringe-like FAMILY	8
IPR003388	Reticulon DOMAIN	8
IPR003495	CobW/HypB/UreG domain DOMAIN	8
IPR003661	Signal transduction histidine kinase, dimerisation/phosphoacceptor domain DOMAIN	8
IPR003734	Domain of unknown function DUF155 DOMAIN	8
IPR003738	SOS response associated peptidase (SRAP) FAMILY	8
IPR004039	Rubredoxin-type fold DOMAIN	8
IPR004130	GPN-loop GTPase FAMILY	8
IPR004156	Organic anion transporter polypeptide OATP FAMILY	8
IPR004316	SWEET sugar transporter FAMILY	8
IPR004342	EXS, C-terminal DOMAIN	8
IPR004516	Histidine-tRNA ligase/ATP phosphoribosyltransferase regulatory subunit FAMILY	8
IPR004567	Type II pantothenate kinase FAMILY	8
IPR004788	Ribose 5-phosphate isomerase, type A FAMILY	8
IPR004859	Putative 5-3 exonuclease DOMAIN	8
IPR004910	Yippee/Mis18 FAMILY	8
IPR004932	Retrieval of early ER protein Rer1 FAMILY	8
IPR005011	SNU66/SART1 family FAMILY	8
IPR005062	SAC3/GANP/THP3 FAMILY	8
IPR005079	Peptidase C45 FAMILY	8
IPR005122	Uracil-DNA glycosylase-like DOMAIN	8
IPR005178	Organic solute transporter subunit alpha/Transmembrane protein 184 FAMILY	8
IPR005366	Uncharacterised protein family UPF0172 FAMILY	8
IPR005599	GPI mannosyltransferase FAMILY	8
IPR005708	Homogentisate 1,2-dioxygenase FAMILY	8
IPR005710	Ribosomal protein S4/S9, eukaryotic/archaeal FAMILY	8
IPR005749	Ribosomal protein L15, bacterial-type FAMILY	8
IPR005788	Disulphide isomerase DOMAIN	8
IPR005810	Succinyl-CoA ligase, alpha subunit FAMILY	8
IPR005844	Alpha-D-phosphohexomutase, alpha/beta/alpha domain I DOMAIN	8
IPR005946	Ribose-phosphate diphosphokinase FAMILY	8
IPR006108	3-hydroxyacyl-CoA dehydrogenase, C-terminal DOMAIN	8
IPR006145	Pseudouridine synthase, RsuA/RluB/C/D/E/F DOMAIN	8
IPR006164	Ku70/Ku80 beta-barrel domain DOMAIN	8
IPR006575	RWD domain DOMAIN	8
IPR006638	Elongator protein 3/MiaB/NifB DOMAIN	8
IPR006639	Presenilin/signal peptide peptidase FAMILY	8
IPR006643	ZASP DOMAIN	8
IPR006674	HD domain DOMAIN	8
IPR006846	Ribosomal protein S30 FAMILY	8
IPR007123	Gelsolin-like domain DOMAIN	8
IPR007130	Diacylglycerol acyltransferase FAMILY	8
IPR007188	Actin-related protein 2/3 complex subunit 2 FAMILY	8
IPR007196	CCR4-Not complex component, Not1, C-terminal DOMAIN	8
IPR007203	ORMDL family FAMILY	8
IPR007238	DNA primase large subunit, eukaryotic/archaeal FAMILY	8
IPR007347	Sporulation stage V, protein S FAMILY	8
IPR007369	Peptidase A22B, signal peptide peptidase FAMILY	8
IPR007527	Zinc finger, SWIM-type DOMAIN	8
IPR007641	RNA polymerase Rpb2, domain 7 DOMAIN	8
IPR007757	MT-A70-like FAMILY	8
IPR007858	Dpy-30 motif CONSERVED_SITE	8
IPR008580	PPPDE putative peptidase domain DOMAIN	8
IPR008907	P25-alpha FAMILY	8
IPR008971	HSP40/DnaJ peptide-binding DOMAIN	8
IPR008999	Actin cross-linking DOMAIN	8
IPR009025	DNA-directed RNA polymerase, RBP11-like dimerisation domain DOMAIN	8
IPR009346	GRIM-19 FAMILY	8
IPR010530	NADH-ubiquinone reductase complex 1 MLRQ subunit FAMILY	8
IPR010714	Coatomer, alpha subunit, C-terminal DOMAIN	8
IPR011021	Arrestin-like, N-terminal DOMAIN	8
IPR011607	Methylglyoxal synthase-like domain DOMAIN	8
IPR011707	Multicopper oxidase, type 3 DOMAIN	8
IPR011936	Myxococcus cysteine-rich repeat REPEAT	8
IPR012349	FMN-binding split barrel DOMAIN	8
IPR012981	PIH1 family FAMILY	8
IPR013105	Tetratricopeptide repeat 2 REPEAT	8
IPR013130	Ferric reductase transmembrane component-like domain DOMAIN	8
IPR013537	Acetyl-CoA carboxylase, central domain DOMAIN	8
IPR013547	Prolyl 4-hydroxylase alpha-subunit, N-terminal DOMAIN	8
IPR013578	Peptidase M16C associated DOMAIN	8
IPR013819	Lipoxygenase, C-terminal DOMAIN	8
IPR014776	Tetrapyrrole methylase, subdomain 2 DOMAIN	8
IPR015413	Methionyl/Leucyl tRNA synthetase FAMILY	8
IPR015793	Pyruvate kinase, barrel DOMAIN	8
IPR015894	Guanylate-binding protein, N-terminal DOMAIN	8
IPR015947	PUA-like domain DOMAIN	8
IPR016102	Succinyl-CoA synthetase-like DOMAIN	8
IPR017932	Glutamine amidotransferase type 2 domain DOMAIN	8
IPR018144	Plus-3 domain, subgroup DOMAIN	8
IPR018205	VHS subgroup DOMAIN	8
IPR019152	Protein of unknown function DUF2046 FAMILY	8
IPR019336	Intimal thickness related receptor, IRP DOMAIN	8
IPR019479	Peroxiredoxin, C-terminal DOMAIN	8
IPR020189	Translation elongation factor, IF5A C-terminal DOMAIN	8
IPR020459	AMP-binding DOMAIN	8
IPR021183	N-terminal acetyltransferase A, auxiliary subunit FAMILY	8
IPR022052	Histone-binding protein RBBP4, N-terminal DOMAIN	8
IPR023302	Peptidase S9A, N-terminal domain DOMAIN	8
IPR025256	Domain of unknown function DUF4203 DOMAIN	8
IPR026588	Choice-of-anchor A domain DOMAIN	8
IPR027012	Enkurin domain DOMAIN	8
IPR027437	30s ribosomal protein S13, C-terminal DOMAIN	8
IPR027640	Kinesin-like protein FAMILY	8
IPR029014	NiFe hydrogenase-like DOMAIN	8
IPR029067	CDC48 domain 2-like DOMAIN	8
IPR029903	RmlD-like substrate binding domain DOMAIN	8
IPR030511	Tetratricopeptide repeat protein 26 FAMILY	8
IPR031309	Ribosomal protein L5, C-terminal DOMAIN	8
IPR032193	CCR4-NOT transcription complex subunit 1, TTP binding domain DOMAIN	8
IPR000010	Cystatin domain DOMAIN	7
IPR000040	Acute myeloid leukemia 1 protein (AML1)/Runt FAMILY	7
IPR000095	CRIB domain DOMAIN	7
IPR000101	Gamma-glutamyltranspeptidase FAMILY	7
IPR000235	Ribosomal protein S5/S7 FAMILY	7
IPR000262	FMN-dependent dehydrogenase DOMAIN	7
IPR000418	Ets domain DOMAIN	7
IPR000454	ATPase, F0 complex, subunit C FAMILY	7
IPR000566	Lipocalin/cytosolic fatty-acid binding domain DOMAIN	7
IPR000591	DEP domain DOMAIN	7
IPR000687	RIO kinase DOMAIN	7
IPR000716	Thyroglobulin type-1 DOMAIN	7
IPR000740	GrpE nucleotide exchange factor FAMILY	7
IPR000801	Putative esterase FAMILY	7
IPR000836	Phosphoribosyltransferase domain DOMAIN	7
IPR000851	Ribosomal protein S5 FAMILY	7
IPR000868	Isochorismatase-like DOMAIN	7
IPR000885	Fibrillar collagen, C-terminal DOMAIN	7
IPR000889	Glutathione peroxidase FAMILY	7
IPR000999	Ribonuclease III domain DOMAIN	7
IPR001012	UBX domain DOMAIN	7
IPR001025	Bromo adjacent homology (BAH) domain DOMAIN	7
IPR001044	XPG/Rad2 endonuclease, eukaryotes FAMILY	7
IPR001152	Beta-thymosin FAMILY	7
IPR001180	Citron homology (CNH) domain DOMAIN	7
IPR001241	DNA topoisomerase, type IIA FAMILY	7
IPR001282	Glucose-6-phosphate dehydrogenase FAMILY	7
IPR001293	Zinc finger, TRAF-type DOMAIN	7
IPR001303	Class II aldolase/adducin N-terminal DOMAIN	7
IPR001567	Peptidase M3A/M3B FAMILY	7
IPR001568	Ribonuclease T2-like FAMILY	7
IPR001607	Zinc finger, UBP-type DOMAIN	7
IPR001705	Ribosomal protein L33 FAMILY	7
IPR001728	Thyroid hormone receptor FAMILY	7
IPR001863	Glypican FAMILY	7
IPR001925	Porin, eukaryotic type FAMILY	7
IPR001952	Alkaline phosphatase FAMILY	7
IPR002044	Carbohydrate binding module family 20 DOMAIN	7
IPR002083	MATH/TRAF domain DOMAIN	7
IPR002125	Cytidine and deoxycytidylate deaminases, zinc-binding DOMAIN	7
IPR002402	Cytochrome P450, E-class, group II FAMILY	7
IPR002466	Adenosine deaminase/editase DOMAIN	7
IPR002523	Mg2+ transporter protein, CorA-like/Zinc transport protein ZntB FAMILY	7
IPR002562	3'-5' exonuclease domain DOMAIN	7
IPR002713	FF domain DOMAIN	7
IPR002716	PIN domain DOMAIN	7
IPR002809	Protein of unknown function DUF106, transmembrane FAMILY	7
IPR002909	IPT domain DOMAIN	7
IPR002925	Dienelactone hydrolase DOMAIN	7
IPR003008	Tubulin/FtsZ, GTPase domain DOMAIN	7
IPR003057	Invertebrate colouration protein FAMILY	7
IPR003126	Zinc finger, UBR-type DOMAIN	7
IPR003333	Mycolic acid cyclopropane synthase FAMILY	7
IPR003358	tRNA (guanine-N-7) methyltransferase, Trmb type FAMILY	7
IPR003451	4-hydroxy-3-methylbut-2-enyl diphosphate reductase FAMILY	7
IPR003489	Ribosomal protein S30Ae/sigma 54 modulation protein FAMILY	7
IPR004095	TGS DOMAIN	7
IPR004127	Prefoldin alpha-like FAMILY	7
IPR004137	Hydroxylamine reductase/Ni-containing CO dehydrogenase FAMILY	7
IPR004143	Biotinyl protein ligase (BPL) and lipoyl protein ligase (LPL), catalytic domain DOMAIN	7
IPR004179	Sec63 domain DOMAIN	7
IPR004182	GRAM domain DOMAIN	7
IPR004680	Citrate transporter-like domain DOMAIN	7
IPR004709	Na+/H+ exchanger FAMILY	7
IPR004836	Sodium/calcium exchanger protein FAMILY	7
IPR005013	Dolichyl-diphosphooligosaccharide--protein glycosyltransferase 48 kDa subunit FAMILY	7
IPR005097	Saccharopine dehydrogenase, NADP binding domain DOMAIN	7
IPR005141	eRF1 domain 2 DOMAIN	7
IPR005225	Small GTP-binding protein domain DOMAIN	7
IPR005304	Ribosomal biogenesis, methyltransferase, EMG1/NEP1 FAMILY	7
IPR005312	Protein of unknown function DUF1759 FAMILY	7
IPR005343	Nucleolar complex protein 2 FAMILY	7
IPR005479	Carbamoyl-phosphate synthetase large subunit-like, ATP-binding domain DOMAIN	7
IPR005756	Ribosomal protein L26/L24P, eukaryotic/archaeal FAMILY	7
IPR005835	Nucleotidyl transferase domain DOMAIN	7
IPR006032	Ribosomal protein S12/S23 FAMILY	7
IPR006202	Neurotransmitter-gated ion-channel ligand-binding domain DOMAIN	7
IPR006555	ATP-dependent helicase, C-terminal DOMAIN	7
IPR006593	Cytochrome b561/ferric reductase transmembrane DOMAIN	7
IPR006630	RNA-binding protein Lupus La DOMAIN	7
IPR006721	ATPase, F1 complex, epsilon subunit, mitochondrial FAMILY	7
IPR006730	Sestrin FAMILY	7
IPR006797	PRELI/MSF1 domain DOMAIN	7
IPR006876	LMBR1-like membrane protein FAMILY	7
IPR007012	Poly(A) polymerase, central domain DOMAIN	7
IPR007023	Ribosomal biogenesis regulatory protein FAMILY	7
IPR007080	RNA polymerase Rpb1, domain 1 DOMAIN	7
IPR007144	Small-subunit processome, Utp11 FAMILY	7
IPR007216	Rcd1/Caf40 FAMILY	7
IPR007265	Conserved oligomeric Golgi complex, subunit 3 FAMILY	7
IPR007274	Ctr copper transporter FAMILY	7
IPR007612	LURP1-related protein domain DOMAIN	7
IPR007632	Anoctamin FAMILY	7
IPR007667	Hypoxia induced protein, domain DOMAIN	7
IPR007807	Helicase domain DOMAIN	7
IPR007865	Aminopeptidase P, N-terminal DOMAIN	7
IPR007867	Glucose-methanol-choline oxidoreductase, C-terminal DOMAIN	7
IPR008015	GMP phosphodiesterase, delta subunit FAMILY	7
IPR008027	Cytochrome b-c1 complex subunit 9 FAMILY	7
IPR008045	DNA replication licensing factor Mcm2 FAMILY	7
IPR008089	Nucleotide sugar epimerase FAMILY	7
IPR008166	Glycosyltransferase family 92 FAMILY	7
IPR008183	Aldose 1-/Glucose-6-phosphate 1-epimerase FAMILY	7
IPR008193	DNA-directed RNA polymerase Rpb11, 13-16kDa subunit, conserved site CONSERVED_SITE	7
IPR008197	WAP-type 'four-disulfide core' domain DOMAIN	7
IPR008279	PEP-utilising enzyme, mobile domain DOMAIN	7
IPR008477	Protein of unknown function DUF758 FAMILY	7
IPR008509	Molybdate-anion transporter FAMILY	7
IPR008532	Domain of unknown function DUF814 DOMAIN	7
IPR008551	Transport and Golgi organisation protein 2 FAMILY	7
IPR008797	Oxygen-evolving enhancer protein 3 FAMILY	7
IPR008909	DALR anticodon binding DOMAIN	7
IPR009048	Alpha-macroglobulin, receptor-binding DOMAIN	7
IPR009448	UDP-glucose:Glycoprotein Glucosyltransferase FAMILY	7
IPR009582	Signal peptidase complex subunit 2 FAMILY	7
IPR009637	Transmembrane receptor, eukaryota FAMILY	7
IPR009786	Spot 14 family FAMILY	7
IPR009818	Ataxin-2, C-terminal DOMAIN	7
IPR010326	Exocyst complex component Sec6 FAMILY	7
IPR010405	Cofactor of BRCA1 FAMILY	7
IPR010433	Plant specific eukaryotic initiation factor 4B FAMILY	7
IPR010441	CH-like domain in sperm protein DOMAIN	7
IPR010754	Optic atrophy 3-like FAMILY	7
IPR011012	Longin-like domain DOMAIN	7
IPR011072	HR1 rho-binding repeat REPEAT	7
IPR011613	Glycoside hydrolase family 15/Phosphorylase b kinase regulatory chain family FAMILY	7
IPR011687	Ribosome biogenesis protein Nop53/GLTSCR2 FAMILY	7
IPR012131	Histidinol dehydrogenase FAMILY	7
IPR012280	Semialdehyde dehydrogenase, dimerisation domain DOMAIN	7
IPR012310	DNA ligase, ATP-dependent, central DOMAIN	7
IPR012879	Protein of unknown function DUF1682 FAMILY	7
IPR012948	AARP2CN DOMAIN	7
IPR013024	Butirosin biosynthesis, BtrG-like DOMAIN	7
IPR013098	Immunoglobulin I-set DOMAIN	7
IPR013650	ATP-grasp fold, succinyl-CoA synthetase-type DOMAIN	7
IPR013843	Ribosomal protein S4e, N-terminal DOMAIN	7
IPR013977	Glycine cleavage T-protein, C-terminal barrel domain DOMAIN	7
IPR014717	Translation elongation factor EF1B/ribosomal protein S6 DOMAIN	7
IPR015353	Rubisco LSMT, substrate-binding domain DOMAIN	7
IPR015415	Vps4 oligomerisation, C-terminal DOMAIN	7
IPR016017	GDNF/GAS1 DOMAIN	7
IPR016035	Acyl transferase/acyl hydrolase/lysophospholipase DOMAIN	7
IPR016286	Alpha-L-fucosidase, metazoa-type FAMILY	7
IPR016305	Mannose-6-phosphate isomerase FAMILY	7
IPR017853	Glycoside hydrolase superfamily DOMAIN	7
IPR017905	ERV/ALR sulfhydryl oxidase domain DOMAIN	7
IPR018998	Endoribonuclease XendoU FAMILY	7
IPR019393	WASH complex, subunit strumpellin FAMILY	7
IPR019832	Manganese/iron superoxide dismutase, C-terminal DOMAIN	7
IPR019900	Sodium/solute symporter, subgroup FAMILY	7
IPR020635	Tyrosine-protein kinase, catalytic domain DOMAIN	7
IPR021869	Ribonuclease Zc3h12a-like, NYN domain DOMAIN	7
IPR021983	PRP8 domain IV core DOMAIN	7
IPR022088	Intraflagellar transport complex B protein 46 FAMILY	7
IPR022742	Serine aminopeptidase, S33 DOMAIN	7
IPR023181	Homospermidine synthase-like, domain DOMAIN	7
IPR023346	Lysozyme-like domain DOMAIN	7
IPR023413	Green fluorescent protein-like DOMAIN	7
IPR024370	PBP domain DOMAIN	7
IPR024557	CCR4-Not complex, Not1 subunit, domain of unknown function DUF3819 DOMAIN	7
IPR024675	Eukaryotic translation initiation factor 3 subunit G, N-terminal DOMAIN	7
IPR024951	Sulphate adenylyltransferase catalytic domain DOMAIN	7
IPR025254	Domain of unknown function DUF4201 DOMAIN	7
IPR025257	Domain of unknown function DUF4205 DOMAIN	7
IPR025398	Domain of unknown function DUF4371 DOMAIN	7
IPR025574	Nucleoporin FG repeat REPEAT	7
IPR025593	Growth arrest-specific protein 8 FAMILY	7
IPR025875	Leucine rich repeat 4 REPEAT	7
IPR026169	Mitochondria-eating protein FAMILY	7
IPR026939	At2g23090-like FAMILY	7
IPR027031	Glycyl-tRNA synthetase/DNA polymerase subunit gamma-2 FAMILY	7
IPR027266	GTP-binding protein TrmE/Glycine cleavage system T protein, domain 1 DOMAIN	7
IPR027295	Quinoprotein alcohol dehydrogenase-like domain DOMAIN	7
IPR027408	PNPase/RNase PH domain DOMAIN	7
IPR027443	Isopenicillin N synthase-like DOMAIN	7
IPR027450	Alpha-ketoglutarate-dependent dioxygenase AlkB-like DOMAIN	7
IPR027806	Harbinger transposase-derived nuclease domain DOMAIN	7
IPR028909	Ribosomal protein L21-like FAMILY	7
IPR029149	Creatinase/Aminopeptidase P/Spt16, N-terminal DOMAIN	7
IPR029344	Histone RNA hairpin-binding protein, RNA-binding domain DOMAIN	7
IPR031315	LNS2/PITP DOMAIN	7
IPR031334	Piezo non-specific cation channel, R-Ras-binding domain DOMAIN	7
IPR031686	ATPsynthase alpha/beta subunit, N-terminal extension DOMAIN	7
IPR031720	Protein of unknown function DUF4728 FAMILY	7
IPR031959	Protein of unknown function DUF4779 FAMILY	7
IPR031968	Domain of unknown function DUF4782 DOMAIN	7
IPR032062	Protein of unknown function DUF4803 FAMILY	7
IPR032277	40S ribosomal protein S4, C-terminal domain DOMAIN	7
IPR032440	40S ribosomal protein S11, N-terminal DOMAIN	7
IPR032474	Protein argonaute, N-terminal DOMAIN	7
IPR000011	Ubiquitin/SUMO-activating enzyme E1 FAMILY	6
IPR000047	Helix-turn-helix motif CONSERVED_SITE	6
IPR000056	Ribulose-phosphate 3-epimerase-like FAMILY	6
IPR000061	SWAP/Surp DOMAIN	6
IPR000157	Toll/interleukin-1 receptor homology (TIR) domain DOMAIN	6
IPR000183	Ornithine/DAP/Arg decarboxylase FAMILY	6
IPR000184	Bacterial surface antigen (D15) DOMAIN	6
IPR000297	Peptidyl-prolyl cis-trans isomerase, PpiC-type DOMAIN	6
IPR000544	Octanoyltransferase FAMILY	6
IPR000697	WH1/EVH1 domain DOMAIN	6
IPR000715	Glycosyl transferase, family 4 FAMILY	6
IPR000756	Diacylglycerol kinase, accessory domain DOMAIN	6
IPR000764	Uridine kinase-like FAMILY	6
IPR000814	TATA-box binding protein FAMILY	6
IPR000818	TEA/ATTS FAMILY	6
IPR000878	Tetrapyrrole methylase DOMAIN	6
IPR000883	Cytochrome c oxidase subunit I FAMILY	6
IPR000956	Stathmin family FAMILY	6
IPR000969	Structure-specific recognition protein FAMILY	6
IPR000971	Globin DOMAIN	6
IPR001015	Ferrochelatase FAMILY	6
IPR001130	TatD family FAMILY	6
IPR001223	Glycoside hydrolase family 18, catalytic domain DOMAIN	6
IPR001268	NADH:ubiquinone oxidoreductase, 30kDa subunit DOMAIN	6
IPR001342	Homoserine dehydrogenase, catalytic DOMAIN	6
IPR001375	Peptidase S9, prolyl oligopeptidase, catalytic domain DOMAIN	6
IPR001387	Cro/C1-type helix-turn-helix domain DOMAIN	6
IPR001480	Bulb-type lectin domain DOMAIN	6
IPR001496	SOCS box domain DOMAIN	6
IPR001565	Synaptotagmin DOMAIN	6
IPR001597	Aromatic amino acid beta-eliminating lyase/threonine aldolase DOMAIN	6
IPR001631	DNA topoisomerase I FAMILY	6
IPR001662	Translation elongation factor EF1B, gamma chain, conserved DOMAIN	6
IPR001678	SAM-dependent methyltransferase RsmB/NOP2-type DOMAIN	6
IPR001739	Methyl-CpG DNA binding DOMAIN	6
IPR001944	Glycoside hydrolase, family 35 FAMILY	6
IPR001986	Enolpyruvate transferase domain DOMAIN	6
IPR002028	Tryptophan synthase, alpha chain FAMILY	6
IPR002131	Glycoprotein hormone receptor family FAMILY	6
IPR002181	Fibrinogen, alpha/beta/gamma chain, C-terminal globular domain DOMAIN	6
IPR002314	Aminoacyl-tRNA synthetase, class II (G/ P/ S/T) DOMAIN	6
IPR002403	Cytochrome P450, E-class, group IV FAMILY	6
IPR002695	AICARFT/IMPCHase bienzyme FAMILY	6
IPR002737	MEMO1 family FAMILY	6
IPR002755	DNA primase, small subunit FAMILY	6
IPR002861	Reeler domain DOMAIN	6
IPR002877	Ribosomal RNA methyltransferase FtsJ domain DOMAIN	6
IPR003127	SoHo domain DOMAIN	6
IPR003171	Methylenetetrahydrofolate reductase FAMILY	6
IPR003177	Cytochrome c oxidase, subunit VIIa FAMILY	6
IPR003265	HhH-GPD domain DOMAIN	6
IPR003395	RecF/RecN/SMC, N-terminal DOMAIN	6
IPR003653	Ulp1 protease family, C-terminal catalytic domain DOMAIN	6
IPR003692	Hydantoinase B/oxoprolinase FAMILY	6
IPR003702	Acetyl-CoA hydrolase/transferase FAMILY	6
IPR003807	Domain of unknown function DUF202 DOMAIN	6
IPR003972	Potassium channel, voltage dependent, Kv1 FAMILY	6
IPR004092	Mbt repeat REPEAT	6
IPR004155	PBS lyase HEAT-like repeat REPEAT	6
IPR004401	Nucleoid-associated protein YbaB family FAMILY	6
IPR004646	Fe-S hydro-lyase, tartrate dehydratase alpha-type, catalytic domain DOMAIN	6
IPR004647	Fe-S hydro-lyase, tartrate dehydratase beta-type, catalytic domain DOMAIN	6
IPR004911	Gamma interferon inducible lysosomal thiol reductase GILT FAMILY	6
IPR005033	YEATS FAMILY	6
IPR005065	Platelet-activating factor acetylhydrolase FAMILY	6
IPR005107	CO dehydrogenase flavoprotein, C-terminal DOMAIN	6
IPR005140	eRF1 domain 1/Pelota-like DOMAIN	6
IPR005142	eRF1 domain 3 DOMAIN	6
IPR005184	Domain of unknown function DUF306, Meta/HslJ DOMAIN	6
IPR005345	PHF5-like FAMILY	6
IPR005481	Biotin carboxylase-like, N-terminal domain DOMAIN	6
IPR005578	Yif1 family FAMILY	6
IPR005607	BSD domain DOMAIN	6
IPR005679	Ribosomal protein S12, bacteria FAMILY	6
IPR006016	UspA DOMAIN	6
IPR006029	Neurotransmitter-gated ion-channel transmembrane domain DOMAIN	6
IPR006047	Glycosyl hydrolase, family 13, catalytic domain DOMAIN	6
IPR006166	ERCC4 domain DOMAIN	6
IPR006172	DNA-directed DNA polymerase, family B FAMILY	6
IPR006189	CHASE domain DOMAIN	6
IPR006222	Glycine cleavage T-protein-like, N-terminal DOMAIN	6
IPR006539	P-type ATPase, subfamily IV FAMILY	6
IPR006598	Lipopolysaccharide-modifying protein FAMILY	6
IPR006814	Photosystem II PsbR FAMILY	6
IPR006818	Histone chaperone, ASF1-like FAMILY	6
IPR006885	NADH dehydrogenase ubiquinone Fe-S protein 4, mitochondrial FAMILY	6
IPR006896	Sec23/Sec24, trunk domain DOMAIN	6
IPR006900	Sec23/Sec24, helical domain DOMAIN	6
IPR006942	TH1 protein FAMILY	6
IPR006958	Mak16 protein FAMILY	6
IPR007066	RNA polymerase Rpb1, domain 3 DOMAIN	6
IPR007143	Vacuolar protein sorting-associated, VPS28 FAMILY	6
IPR007149	Leo1-like protein FAMILY	6
IPR007194	Transport protein particle (TRAPP) component FAMILY	6
IPR007214	YbaK/aminoacyl-tRNA synthetase-associated domain DOMAIN	6
IPR007231	Nucleoporin interacting component Nup93/Nic96 FAMILY	6
IPR007264	H/ACA ribonucleoprotein complex, subunit Nop10 FAMILY	6
IPR007513	Uncharacterised protein family SERF FAMILY	6
IPR007645	RNA polymerase Rpb2, domain 3 DOMAIN	6
IPR007648	Mitochondrial ATPase inhibitor FAMILY	6
IPR007741	Ribosomal protein/NADH dehydrogenase domain DOMAIN	6
IPR007855	RNA-dependent RNA polymerase, eukaryotic-type FAMILY	6
IPR008042	Retrotransposon, Pao FAMILY	6
IPR008218	ATPase, V1 complex, subunit F FAMILY	6
IPR008373	Saposin FAMILY	6
IPR008429	Cleft lip and palate transmembrane 1 FAMILY	6
IPR008636	Hook-related protein family FAMILY	6
IPR008688	ATPase, F0 complex, B chain/subunit B/MI25 FAMILY	6
IPR008856	Translocon-associated protein subunit beta FAMILY	6
IPR008901	Ceramidase FAMILY	6
IPR009006	Alanine racemase/group IV decarboxylase, C-terminal DOMAIN	6
IPR009069	Cysteine alpha-hairpin motif superfamily DOMAIN	6
IPR009097	RNA ligase/cyclic nucleotide phosphodiesterase DOMAIN	6
IPR009286	Inositol-pentakisphosphate 2-kinase FAMILY	6
IPR009360	Isy1-like splicing FAMILY	6
IPR009518	Photosystem II PsbX FAMILY	6
IPR009668	RNA polymerase I associated factor, A49-like FAMILY	6
IPR009828	Protein of unknown function DUF1394 FAMILY	6
IPR010241	Ferredoxin [2Fe-2S], plant FAMILY	6
IPR010301	Nucleolar, Nop52 FAMILY	6
IPR010402	CCT domain DOMAIN	6
IPR010622	FAST kinase leucine-rich DOMAIN	6
IPR010666	Zinc finger, GRF-type DOMAIN	6
IPR010678	Digestive organ expansion factor, predicted FAMILY	6
IPR010721	Protein of unknown function DUF1295 FAMILY	6
IPR011013	Galactose mutarotase-like domain DOMAIN	6
IPR011050	Pectin lyase fold/virulence factor DOMAIN	6
IPR011059	Metal-dependent hydrolase, composite domain DOMAIN	6
IPR011262	DNA-directed RNA polymerase, insert domain DOMAIN	6
IPR011263	DNA-directed RNA polymerase, RpoA/D/Rpb3-type DOMAIN	6
IPR011538	NADH-ubiquinone oxidoreductase 51 kDa subunit, FMN-binding domain DOMAIN	6
IPR011657	Concentrative nucleoside transporter C-terminal domain DOMAIN	6
IPR011679	Endoplasmic reticulum, protein ERp29, C-terminal DOMAIN	6
IPR011685	LETM1-like DOMAIN	6
IPR011697	Peptidase C26 FAMILY	6
IPR012173	U3 small nucleolar ribonucleoprotein complex, subunit Mpp10 FAMILY	6
IPR012919	SUN domain DOMAIN	6
IPR012953	BOP1, N-terminal domain DOMAIN	6
IPR012960	Dyskerin-like DOMAIN	6
IPR012989	SEP domain DOMAIN	6
IPR013155	Methionyl/Valyl/Leucyl/Isoleucyl-tRNA synthetase, anticodon-binding DOMAIN	6
IPR013833	Cytochrome c oxidase, subunit III, 4-helical bundle DOMAIN	6
IPR013847	POU domain DOMAIN	6
IPR013854	Transcription factor AP-2, C-terminal DOMAIN	6
IPR013953	FACT complex subunit Spt16p/Cdc68p DOMAIN	6
IPR014401	Ribosomal protein S6, eukaryotic FAMILY	6
IPR014784	Copper type II, ascorbate-dependent monooxygenase-like, C-terminal DOMAIN	6
IPR014824	Scaffold protein Nfu/NifU, N-terminal DOMAIN	6
IPR014873	Voltage-dependent calcium channel, alpha-1 subunit, IQ domain DOMAIN	6
IPR015151	Beta-adaptin appendage, C-terminal subdomain DOMAIN	6
IPR015310	Activator of Hsp90 ATPase, N-terminal DOMAIN	6
IPR015806	Pyruvate kinase, beta-barrel insert domain DOMAIN	6
IPR015812	Integrin beta subunit FAMILY	6
IPR015897	CHK kinase-like DOMAIN	6
IPR015899	UDP-galactopyranose mutase, C-terminal DOMAIN	6
IPR015939	Fumarate reductase/succinate dehydrogenase flavoprotein-like, C-terminal DOMAIN	6
IPR016482	Protein transport protein SecG/Sec61-beta/Sbh FAMILY	6
IPR016641	Nascent polypeptide-associated complex subunit alpha FAMILY	6
IPR017452	GPCR, rhodopsin-like, 7TM DOMAIN	6
IPR017856	Integrase, N-terminal zinc-binding domain-like DOMAIN	6
IPR017938	Riboflavin synthase-like beta-barrel DOMAIN	6
IPR017945	DHBP synthase RibB-like alpha/beta domain DOMAIN	6
IPR018544	Protein of unknown function DUF2003 FAMILY	6
IPR018790	Protein of unknown function DUF2358 FAMILY	6
IPR018957	Zinc finger, C3HC4 RING-type DOMAIN	6
IPR019316	G8 domain DOMAIN	6
IPR019448	EEIG1/EHBP1 N-terminal domain DOMAIN	6
IPR019591	Mrp/NBP35 ATP-binding protein FAMILY	6
IPR019835	SWIB domain DOMAIN	6
IPR020056	Ribosomal protein L25/Gln-tRNA synthetase, beta-barrel domain DOMAIN	6
IPR020103	Pseudouridine synthase, catalytic domain DOMAIN	6
IPR020568	Ribosomal protein S5 domain 2-type fold DOMAIN	6
IPR020598	Ribosomal RNA adenine methylase transferase, N-terminal DOMAIN	6
IPR021149	Oligosaccharyl transferase complex, subunit OST3/OST6 FAMILY	6
IPR021190	Peptidase M10A FAMILY	6
IPR021715	Pre-mRNA splicing Prp18-interacting factor DOMAIN	6
IPR021825	Protein RETICULATA-related FAMILY	6
IPR021852	Domain of unknown function DUF3456 DOMAIN	6
IPR021986	Spherulation-specific family 4 FAMILY	6
IPR022147	Glutamine synthetase type III N-terminal DOMAIN	6
IPR022189	Smoothelin DOMAIN	6
IPR022226	Protein of unknown function DUF3752 FAMILY	6
IPR022709	Protein SCAI FAMILY	6
IPR022712	Beta-Casp domain DOMAIN	6
IPR023115	Translation initiation factor IF- 2, domain 3 DOMAIN	6
IPR023184	Ubiquinol-cytochrome C reductase hinge domain DOMAIN	6
IPR023296	Glycosyl hydrolase, five-bladed beta-propellor domain DOMAIN	6
IPR023780	Chromo domain DOMAIN	6
IPR024049	Peptide Chain Release Factor eRF1/aRF1, N-terminal DOMAIN	6
IPR024077	Neurolysin/Thimet oligopeptidase, domain 2 DOMAIN	6
IPR024395	CLASP N-terminal domain DOMAIN	6
IPR024946	Arginine repressor C-terminal-like domain DOMAIN	6
IPR024990	Anaphase-promoting complex subunit 1 FAMILY	6
IPR025602	BCP1 family FAMILY	6
IPR026015	F1F0 ATP synthase OSCP/delta subunit, N-terminal domain DOMAIN	6
IPR026258	Signal recognition particle subunit SRP68 FAMILY	6
IPR026705	Hid-1 FAMILY	6
IPR027267	Arfaptin homology (AH) domain/BAR domain DOMAIN	6
IPR027389	Beta-1,4-mannosyltransferase Bre-3/Egh FAMILY	6
IPR027486	Ribosomal protein S10 domain DOMAIN	6
IPR027652	Pre-mRNA-processing-splicing factor 8 FAMILY	6
IPR027734	Dynein assembly factor 1, axonemal FAMILY	6
IPR027925	MCM N-terminal domain DOMAIN	6
IPR028934	Vacuolar protein sorting protein 26 related FAMILY	6
IPR028939	Pyrroline-5-carboxylate reductase, catalytic, N-terminal DOMAIN	6
IPR029008	Rab5-interacting protein family FAMILY	6
IPR029009	Allosteric substrate binding domain DOMAIN	6
IPR029034	Cystine-knot cytokine DOMAIN	6
IPR029036	Pyrroline-5-carboxylate reductase, dimerisation domain DOMAIN	6
IPR029059	Alpha/beta hydrolase fold-5 DOMAIN	6
IPR029070	Chitinase insertion domain DOMAIN	6
IPR031127	E3 ubiquitin ligase RBR family FAMILY	6
IPR031314	Deoxynucleoside kinase domain DOMAIN	6
IPR031335	Glycosyl hydrolase family 63, C-terminal DOMAIN	6
IPR031610	Protein TIC110, chloroplastic FAMILY	6
IPR032104	Spaetzle DOMAIN	6
IPR032259	Enoyl-CoA hydratase/isomerase, HIBYL-CoA-H type FAMILY	6
IPR000146	Fructose-1,6-bisphosphatase class 1/Sedoheputulose-1,7-bisphosphatase FAMILY	5
IPR000158	Cell division protein FtsZ FAMILY	5
IPR000197	Zinc finger, TAZ-type DOMAIN	5
IPR000223	Peptidase S26A, signal peptidase I FAMILY	5
IPR000261	EH domain DOMAIN	5
IPR000292	Formate/nitrite transporter FAMILY	5
IPR000312	Glycosyl transferase, family 3 DOMAIN	5
IPR000357	HEAT repeat REPEAT	5
IPR000413	Integrin alpha chain FAMILY	5
IPR000451	NF-kappa-B/Dorsal FAMILY	5
IPR000463	Cytosolic fatty-acid binding DOMAIN	5
IPR000473	Ribosomal protein L36 FAMILY	5
IPR000529	Ribosomal protein S6 FAMILY	5
IPR000535	Major sperm protein (MSP) domain DOMAIN	5
IPR000601	PKD domain DOMAIN	5
IPR000611	Neuropeptide Y receptor family FAMILY	5
IPR000651	Ras-like guanine nucleotide exchange factor, N-terminal DOMAIN	5
IPR000684	RNA polymerase II, heptapeptide repeat, eukaryotic REPEAT	5
IPR000726	Glycoside hydrolase, family 19, catalytic DOMAIN	5
IPR000744	NSF attachment protein FAMILY	5
IPR000768	NAD:arginine ADP-ribosyltransferase, ART FAMILY	5
IPR000819	Peptidase M17, leucyl aminopeptidase, C-terminal DOMAIN	5
IPR000856	Opsin RH3/RH4 FAMILY	5
IPR000959	POLO box duplicated domain DOMAIN	5
IPR000998	MAM domain DOMAIN	5
IPR001067	Nuclear translocator FAMILY	5
IPR001111	Transforming growth factor-beta, N-terminal DOMAIN	5
IPR001132	SMAD domain, Dwarfin-type DOMAIN	5
IPR001173	Glycosyltransferase 2-like DOMAIN	5
IPR001197	Ribosomal protein L10e FAMILY	5
IPR001206	Diacylglycerol kinase, catalytic domain DOMAIN	5
IPR001212	Somatomedin B domain DOMAIN	5
IPR001227	Acyl transferase domain DOMAIN	5
IPR001275	DM DNA-binding domain DOMAIN	5
IPR001368	TNFR/NGFR cysteine-rich region DOMAIN	5
IPR001433	Oxidoreductase FAD/NAD(P)-binding DOMAIN	5
IPR001585	Transaldolase FAMILY	5
IPR001653	Diaminopimelate epimerase, DapF FAMILY	5
IPR001696	Voltage gated sodium channel, alpha subunit FAMILY	5
IPR001722	Glycoside hydrolase, family 7 FAMILY	5
IPR001727	Uncharacterised protein family UPF0016 FAMILY	5
IPR001852	Pyridoxal 5'-phosphate synthase subunit PdxS/SNZ FAMILY	5
IPR001916	Glycoside hydrolase, family 22 FAMILY	5
IPR001938	Thaumatin FAMILY	5
IPR001940	Peptidase S1C FAMILY	5
IPR001955	Pancreatic hormone-like FAMILY	5
IPR001962	Asparagine synthase DOMAIN	5
IPR002030	Mitochondrial brown fat uncoupling protein FAMILY	5
IPR002082	Aspartate carbamoyltransferase FAMILY	5
IPR002088	Protein prenyltransferase, alpha subunit REPEAT	5
IPR002121	HRDC domain DOMAIN	5
IPR002180	6,7-dimethyl-8-ribityllumazine synthase FAMILY	5
IPR002307	Tyrosine-tRNA ligase FAMILY	5
IPR002331	Pancreatic lipase FAMILY	5
IPR002376	Formyl transferase, N-terminal DOMAIN	5
IPR002470	Peptidase S9A, prolyl oligopeptidase FAMILY	5
IPR002516	Glycosyl transferase, family 11 FAMILY	5
IPR002547	tRNA-binding domain DOMAIN	5
IPR002558	I/LWEQ domain DOMAIN	5
IPR002645	STAS domain DOMAIN	5
IPR002791	Domain of unknown function DUF89 DOMAIN	5
IPR002794	Protein of unknown function DUF92, TMEM19 FAMILY	5
IPR002836	PDCD5-related protein FAMILY	5
IPR002890	Alpha-2-macroglobulin, N-terminal DOMAIN	5
IPR002932	Glutamate synthase domain DOMAIN	5
IPR002933	Peptidase M20 FAMILY	5
IPR003105	SRA-YDG DOMAIN	5
IPR003108	Growth-arrest-specific protein 2 domain DOMAIN	5
IPR003123	VPS9 domain DOMAIN	5
IPR003251	Rubrerythrin DOMAIN	5
IPR003316	E2F/DP family, winged-helix DNA-binding domain DOMAIN	5
IPR003337	Trehalose-phosphatase DOMAIN	5
IPR003368	Polymorphic outer membrane protein repeat REPEAT	5
IPR003377	Cornichon FAMILY	5
IPR003386	Lecithin:cholesterol/phospholipid:diacylglycerol acyltransferase FAMILY	5
IPR003511	HORMA domain DOMAIN	5
IPR003644	Na-Ca exchanger/integrin-beta4 DOMAIN	5
IPR003645	Follistatin-like, N-terminal DOMAIN	5
IPR003656	Zinc finger, BED-type DOMAIN	5
IPR003750	Putative RNA methyltransferase FAMILY	5
IPR003788	Putative S-adenosyl-L-methionine-dependent methyltransferase MidA FAMILY	5
IPR003817	Phosphatidylserine decarboxylase-related FAMILY	5
IPR003823	Domain of unknown function CP12 DOMAIN	5
IPR003829	Pirin, N-terminal domain DOMAIN	5
IPR003968	Potassium channel, voltage dependent, Kv FAMILY	5
IPR004102	Poly(ADP-ribose) polymerase, regulatory domain DOMAIN	5
IPR004167	E3-binding domain DOMAIN	5
IPR004203	Cytochrome c oxidase subunit IV family FAMILY	5
IPR004223	Vitamin B12-dependent methionine synthase, activation domain DOMAIN	5
IPR004343	Plus-3 domain DOMAIN	5
IPR004360	Glyoxalase/fosfomycin resistance/dioxygenase domain DOMAIN	5
IPR004365	OB-fold nucleic acid binding domain, AA-tRNA synthetase-type DOMAIN	5
IPR004489	Succinate dehydrogenase/fumarate reductase iron-sulphur protein FAMILY	5
IPR004588	4-hydroxy-3-methylbut-2-en-1-yl diphosphate synthase, bacterial-type FAMILY	5
IPR004728	Translocation protein Sec62 FAMILY	5
IPR004856	Glycosyl transferase, ALG6/ALG8 FAMILY	5
IPR004866	Chitobiase/beta-hexosaminidases, N-terminal domain DOMAIN	5
IPR004887	Glutathione synthase, substrate-binding, eukaryotic DOMAIN	5
IPR005002	Eukaryotic phosphomannomutase FAMILY	5
IPR005052	Legume-like lectin DOMAIN	5
IPR005113	uDENN domain DOMAIN	5
IPR005146	B3/B4 tRNA-binding domain DOMAIN	5
IPR005176	Potentiating neddylation domain DOMAIN	5
IPR005195	Glycoside hydrolase, family 65, central catalytic DOMAIN	5
IPR005344	Per33/Pom33 family FAMILY	5
IPR005480	Carbamoyl-phosphate synthetase, large subunit oligomerisation domain DOMAIN	5
IPR005550	Kinetochore protein Ndc80 FAMILY	5
IPR005656	MmgE/PrpD FAMILY	5
IPR005811	ATP-citrate lyase/succinyl-CoA ligase DOMAIN	5
IPR005813	Ribosomal protein L20 FAMILY	5
IPR005818	Linker histone H1/H5, domain H15 DOMAIN	5
IPR005841	Alpha-D-phosphohexomutase superfamily FAMILY	5
IPR005843	Alpha-D-phosphohexomutase, C-terminal DOMAIN	5
IPR006034	Asparaginase/glutaminase FAMILY	5
IPR006046	Alpha amylase FAMILY	5
IPR006050	DNA photolyase, N-terminal DOMAIN	5
IPR006058	2Fe-2S ferredoxin, iron-sulphur binding site BINDING_SITE	5
IPR006066	Nitrite/sulphite reductase iron-sulphur/sirohaem-binding site BINDING_SITE	5
IPR006083	Phosphoribulokinase/uridine kinase DOMAIN	5
IPR006130	Aspartate/ornithine carbamoyltransferase FAMILY	5
IPR006158	Cobalamin (vitamin B12)-binding domain DOMAIN	5
IPR006206	Mevalonate/galactokinase FAMILY	5
IPR006218	DAHP synthetase I/KDSA DOMAIN	5
IPR006439	HAD hydrolase, subfamily IA FAMILY	5
IPR006568	PSP, proline-rich DOMAIN	5
IPR006585	Fucolectin tachylectin-4 pentraxin-1 DOMAIN	5
IPR006615	Peptidase C19, ubiquitin-specific peptidase, DUSP domain DOMAIN	5
IPR006626	Parallel beta-helix repeat REPEAT	5
IPR006656	Molybdopterin oxidoreductase DOMAIN	5
IPR006693	Partial AB-hydrolase lipase domain DOMAIN	5
IPR006762	Gtr1/RagA G protein FAMILY	5
IPR006785	Peroxisome membrane anchor protein Pex14p, N-terminal DOMAIN	5
IPR006789	Actin-related protein 2/3 complex subunit 5 FAMILY	5
IPR006845	Pex, N-terminal DOMAIN	5
IPR006875	Sarcoglycan complex subunit protein FAMILY	5
IPR006913	Glutathione-dependent formaldehyde-activating enzyme/centromere protein V DOMAIN	5
IPR006970	PT repeat REPEAT	5
[truncated: 3,778 more rows]
