# Supplementary material for: Transcriptome Analysis of the Tadpole Shrimp (Triops longicaudatus) by Illumina Paired-End Sequencing: Assembly, Annotation, and Marker Discovery
Source: Genes (Basel). 2016 Dec 2;7(12):114. doi: 10.3390/genes7120114 (PMC5192490; doi:10.3390/genes7120114)
Supplement: Supplementary file 1 [file genes-07-00114-s001.zip › genes-152720-supplementary-final/Table S4.xls]

## Sheet: Tl
No.	Unigene Name	Sequence	Length	Tm(℃)	GC(%)	Product size	Repeat type	Annotation	Source
N0001	Tl_Uni_000027	F:TGCTGACTTCATGCTTATCTT	21	55.3	38.1	157	(TAT)23	pol-like protein	Biomphalaria glabrata
		R:AGCAATAAAAATAGGGAAACG	21	55.36	33.33
N0002	Tl_Uni_000069	F:TTTTGTCATCATCATTCAGGT	21	55.48	33.33	151	(AG)9	hypothetical protein DAPPUDRAFT_303533	Daphnia pulex
		R:ATTGTGAGAAAAGGAAAAAGC	21	55.35	33.33
N0003	Tl_Uni_000090	F:GTTTCAGCGTGATAGGTTATG	21	55.02	42.86	142	(CA)11	PREDICTED: plasma membrane calcium-transporting ATPase 2 isoform X1	Tribolium castaneum
		R:AGGTGGGAATTAAGGTGATT	20	55.09	40
N0004	Tl_Uni_000091	F:GTTTCAGCGTGATAGGTTATG	21	55.02	42.86	142	(CA)11	Plasma membrane calcium-transporting ATPase 3	Zootermopsis nevadensis
		R:AGGTGGGAATTAAGGTGATT	20	55.09	40
N0005	Tl_Uni_000158	F:AGAGCTTGCTTTGCAGTTT	19	55.5	42.11	183	(TTA)5	PREDICTED: uncharacterized protein LOC105690099	Athalia rosae
		R:AAGAGAAACCATGTTTGGAAT	21	55.31	33.33
N0006	Tl_Uni_000221	F:ACTAAACGGTCAGGAAAAGTC	21	55.14	42.86	136	(CAA)5	hypothetical protein DAPPUDRAFT_237569	Daphnia pulex
		R:TTTGCTGATTACAATTGAGGT	21	54.99	33.33
N0007	Tl_Uni_000224	F:AGCTAATCGTTCGAAGAAAGT	21	55.14	38.1	149	(AT)6	hypothetical protein DAPPUDRAFT_321827	Daphnia pulex
		R:CTAACGAAGCCAACTAAACAG	21	54.62	42.86
N0008	Tl_Uni_000225	F:AGCTAATCGTTCGAAGAAAGT	21	55.14	38.1	149	(AT)6	hypothetical protein DAPPUDRAFT_299903	Daphnia pulex
		R:CTAACGAAGCCAACTAAACAG	21	54.62	42.86
N0009	Tl_Uni_000243	F:GAACATGTTTGTTGGATTTTG	21	55.56	33.33	144	(AT)6	hypothetical protein DAPPUDRAFT_201000	Daphnia pulex
		R:CCTACGTGGTCAGTCAATAAA	21	55.36	42.86
N0010	Tl_Uni_000278	F:TAGCACCTCACCTCTTTTATG	21	54.75	42.86	152	(TTA)7	Rabphilin-3A	Zootermopsis nevadensis
		R:TGGCAGGAATATAGCTTACAA	21	55.28	38.1
N0011	Tl_Uni_000287	F:TTTCTCATTTTCTCTCCACAG	21	54.65	38.1	158	(AC)9	hypothetical protein DAPPUDRAFT_30003, partial	Daphnia pulex
		R:AATCTTTGATCTCACAAAACG	21	54.54	33.33
N0012	Tl_Uni_000296	F:CAAACCATGCGTGTAAATAA	20	54.78	35	152	(GT)7	hypothetical protein DAPPUDRAFT_300423	Daphnia pulex
		R:TACGAAGATGTCAATGGAAAC	21	55.23	38.1
N0013	Tl_Uni_000332	F:GGCTTCCATGACTAGATTTTC	21	55.54	42.86	148	(ATG)6
		R:ACACAACAAGGAATTTCACAC	21	55.04	38.1
N0014	Tl_Uni_000333	F:ACACAACAAGGAATTTCACAC	21	55.04	38.1	148	(CAT)6
		R:GGCTTCCATGACTAGATTTTC	21	55.54	42.86
N0015	Tl_Uni_000334	F:ACACAACAAGGAATTTCACAC	21	55.04	38.1	148	(CAT)6
		R:GGCTTCCATGACTAGATTTTC	21	55.54	42.86
N0016	Tl_Uni_000336	F:ACACAACAAGGAATTTCACAC	21	55.04	38.1	148	(CAT)6
		R:GGCTTCCATGACTAGATTTTC	21	55.54	42.86
N0017	Tl_Uni_000343	F:CTAAGCTCCTGATCCCTAATC	21	54.84	47.62	156	(TAT)6	hypothetical protein DAPPUDRAFT_45850	Daphnia pulex
		R:TCAGAGAAGAGTGAGAAACCA	21	55.13	42.86
N0018	Tl_Uni_000365	F:AGGTGGGAATTAAGGTGATT	20	55.09	40	142	(TG)11	PREDICTED: plasma membrane calcium-transporting ATPase 2 isoform X2	Tribolium castaneum
		R:GTTTCAGCGTGATAGGTTATG	21	55.02	42.86
N0019	Tl_Uni_000422	F:GATTGAAAAGGGCATTAAAGT	21	55.17	33.33	152	(AAAT)6	PREDICTED: tyrosine-protein kinase Drl	Tribolium castaneum
		R:TCTTCTTCTAGTTCACGTTGG	21	54.77	42.86
N0020	Tl_Uni_000448	F:CCATGCGTGCAAATAAAT	18	55.52	38.89	151	(GT)6	PREDICTED: zinc finger MYM-type protein 1-like	Acyrthosiphon pisum
		R:GGTTGTCACAGATTATTCGAG	21	54.8	42.86
N0021	Tl_Uni_000448	F:CTCGAATAATCTGTGACAACC	21	54.8	42.86	167	(GT)14	PREDICTED: zinc finger MYM-type protein 1-like	Acyrthosiphon pisum
		R:ACGGCTACCTATACCAGCTAC	21	55.33	52.38
N0022	Tl_Uni_000467	F:TCTTCAACTAACGTTGGCTAC	21	54.82	42.86	145	(TAC)5
		R:ATGAAAGCACAGATAATCCAA	21	54.91	33.33
N0023	Tl_Uni_000497	F:GTTTCGTAGTCAACAATTTGC	21	55.06	38.1	147	(GAA)7	GI10958	Drosophila mojavensis
		R:CATCTTCTTCTTCTTCATCCA	21	54.56	38.1
N0024	Tl_Uni_000550	F:GTTTTTCCATTCAGTGTTTTG	21	54.88	33.33	140	(GT)7	hypothetical protein DAPPUDRAFT_21042, partial	Daphnia pulex
		R:AACGAAAGTTCTCACACTCAC	21	54.46	42.86
N0025	Tl_Uni_000602	F:GGGACATTGTGCTTCTAAGAT	21	55.9	42.86	167	(GT)6
		R:ATAATTTTCACGCTTTCACAG	21	54.77	33.33
N0026	Tl_Uni_000602	F:ATTCTTGAGACGTGTGTGTGT	21	55.58	42.86	145	(AC)8
		R:ATAATTTTCACGCTTTCACAG	21	54.77	33.33
N0027	Tl_Uni_000603	F:GAATATTCCATTTTGGATTGG	21	55.99	33.33	166	(AAAT)4	TNF receptor-associated factor 6	Zootermopsis nevadensis
		R:TCAACGAGAATCGTCTTTCTA	21	55.28	38.1
N0028	Tl_Uni_000618	F:TGGCTACAAATTTAACGAAT	20	52.74	30	152	(AT)6	PREDICTED: conserved oligomeric Golgi complex subunit 7-like, partial	Vollenhovia emeryi
		R:CCGATCAACAGAGTTGGTAT	20	55.07	45
N0029	Tl_Uni_000620	F:TGGCTACAAATTTAACGAAT	20	52.74	30	152	(AT)6	Sushi, von Willebrand factor type A, EGF and pentraxin domain-containing protein 1, partial	Stegodyphus mimosarum
		R:CCGATCAACAGAGTTGGTAT	20	55.07	45
N0030	Tl_Uni_000656	F:TCCACTTCACTCAAGTTTAGC	21	54.76	42.86	153	(TG)6	putative mitochondrial inner membrane protease atp23, partial	Tabanus bromius
		R:GGTCTTGCAGAAGTTGTTAGA	21	54.76	42.86
N0031	Tl_Uni_000668	F:TGAAGCAGCCTGATATGTTAT	21	55.1	38.1	153	(TC)6	hypothetical protein DAPPUDRAFT_307972	Daphnia pulex
		R:ATAGTGGCTATGGAATGTGTG	21	55.13	42.86
N0032	Tl_Uni_000677	F:TATACGGTGCCACTCATTTAC	21	55.31	42.86	151	(TTA)6	hypothetical protein YQE_04090, partial	Dendroctonus ponderosae
		R:GTTCACCAATCCTAGAAATCA	21	54.29	38.1
N0033	Tl_Uni_000678	F:GTTCACCAATCCTAGAAATCA	21	54.29	38.1	151	(AAT)6	PREDICTED: uncharacterized protein LOC105188467	Harpegnathos saltator
		R:TATACGGTGCCACTCATTTAC	21	55.31	42.86
N0034	Tl_Uni_000698	F:TAAAGATGATGACCGTAATGC	21	55.35	38.1	139	(AC)7
		R:GGGTGTGAATTTCCTTAAAAT	21	54.87	33.33
N0035	Tl_Uni_000699	F:TGGGTTTGAATTTCCTTAAA	20	54.9	30	163	(GT)6
		R:ATGATTCGTAGCACCAAAATA	21	54.96	33.33
N0036	Tl_Uni_000752	F:TGAAGCAGCCTGATATGTTAT	21	55.1	38.1	153	(TC)6
		R:ATAGTGGCTATGGAATGTGTG	21	55.13	42.86
N0037	Tl_Uni_000777	F:TTTTTCCCCAATGTAGGTAGT	21	55.36	38.1	150	(TC)6	S2e ribosomal protein, partial	Meladema coriacea
		R:AGTAGAGGAAGTCGCGTAGAG	21	55.65	52.38
N0038	Tl_Uni_000819	F:AGTAGAGGAAGTCGCGTAGAG	21	55.65	52.38	150	(GA)6	PREDICTED: 40S ribosomal protein S2	Tribolium castaneum
		R:TTTTTCCCCAATGTAGGTAGT	21	55.36	38.1
N0039	Tl_Uni_000872	F:ATAGAAACAATGTCCGACAAA	21	54.83	33.33	141	(AAT)6
		R:CGACAAATTTCCAAACTACAG	21	55.08	38.1
N0040	Tl_Uni_000918	F:TCAACGAGAATCGTCTTTCTA	21	55.28	38.1	166	(TTTA)4
		R:GAATATTCCATTTTGGATTGG	21	55.99	33.33
N0041	Tl_Uni_000946	F:TTTGCCCAATGTAGGTAGTAA	21	55.05	38.1	175	(CT)7	conserved hypothetical protein	Pediculus humanus corporis
		R:ACAACTTGTCGCTAAGAACAG	21	54.88	42.86
N0042	Tl_Uni_001006	F:TCTTCAACTAACGTTGGCTAC	21	54.82	42.86	146	(TAC)5
		R:ATGAAAGCACAGATAATCCAA	21	54.91	33.33
N0043	Tl_Uni_001009	F:CAAACCATGCGTGTAAATAA	20	54.78	35	144	(GT)7
		R:TTGCCTGACTTAACTAACCTG	21	54.84	42.86
N0044	Tl_Uni_001017	F:ACCAAGGATGAGAGGTAGAAA	21	55.47	42.86	160	(AAG)5	hypothetical protein Bm1_28695	Brugia malayi
		R:CCTCAAAAATTCAAAAGGAGT	21	55.21	33.33
N0045	Tl_Uni_001542	F:CAGCAAGGTGGACAATTATAG	21	55.04	42.86	167	(AGC)5	PREDICTED: collagen alpha-1(I) chain-like	Cerapachys biroi
		R:GGCTTCACTTGCAACATATTA	21	55.59	38.1
N0046	Tl_Uni_001678	F:CTCACCCTTTACTTTGCTTCT	21	55.46	42.86	140	(TTA)6	transmembrane and immunoglobulin domain-containing protein precursor, putative	Pediculus humanus corporis
		R:CGCTTTTAAGCAAAACTTACA	21	55.33	33.33
N0047	Tl_Uni_001679	F:CTCACCCTTTACTTTGCTTCT	21	55.46	42.86	140	(TTA)6	transmembrane and immunoglobulin domain-containing protein precursor, putative	Pediculus humanus corporis
		R:CGCTTTTAAGCAAAACTTACA	21	55.33	33.33
N0048	Tl_Uni_001680	F:CTCACCCTTTACTTTGCTTCT	21	55.46	42.86	140	(TTA)6	transmembrane and immunoglobulin domain-containing protein precursor, putative	Pediculus humanus corporis
		R:CGCTTTTAAGCAAAACTTACA	21	55.33	33.33
N0049	Tl_Uni_001681	F:CTCACCCTTTACTTTGCTTCT	21	55.46	42.86	140	(TTA)6	transmembrane and immunoglobulin domain-containing protein precursor, putative	Pediculus humanus corporis
		R:CGCTTTTAAGCAAAACTTACA	21	55.33	33.33
N0050	Tl_Uni_001682	F:CTCACCCTTTACTTTGCTTCT	21	55.46	42.86	140	(TTA)6	transmembrane and immunoglobulin domain-containing protein precursor, putative	Pediculus humanus corporis
		R:CGCTTTTAAGCAAAACTTACA	21	55.33	33.33
N0051	Tl_Uni_001683	F:CGCTTTTAAGCAAAACTTACA	21	55.33	33.33	140	(AAT)6	transmembrane and immunoglobulin domain-containing protein precursor, putative	Pediculus humanus corporis
		R:CTCACCCTTTACTTTGCTTCT	21	55.46	42.86
N0052	Tl_Uni_001684	F:CTCACCCTTTACTTTGCTTCT	21	55.46	42.86	140	(TTA)6	transmembrane and immunoglobulin domain-containing protein precursor, putative	Pediculus humanus corporis
		R:CGCTTTTAAGCAAAACTTACA	21	55.33	33.33
N0053	Tl_Uni_001685	F:CGCTTTTAAGCAAAACTTACA	21	55.33	33.33	140	(AAT)6	transmembrane and immunoglobulin domain-containing protein precursor, putative	Pediculus humanus corporis
		R:CTCACCCTTTACTTTGCTTCT	21	55.46	42.86
N0054	Tl_Uni_001686	F:CTCACCCTTTACTTTGCTTCT	21	55.46	42.86	140	(TTA)6	transmembrane and immunoglobulin domain-containing protein precursor, putative	Pediculus humanus corporis
		R:CGCTTTTAAGCAAAACTTACA	21	55.33	33.33
N0055	Tl_Uni_001688	F:AACGGGGAGACTTTTACTTC	20	55.05	45	156	(GA)6	PREDICTED: transmembrane and TPR repeat-containing protein 1-like isoform X3	Vollenhovia emeryi
		R:TGTATTCTTGTACCGTATTTGG	22	54.54	36.36
N0056	Tl_Uni_001690	F:TGTATTCTTGTACCGTATTTGG	22	54.54	36.36	156	(TC)6	PREDICTED: transmembrane and TPR repeat-containing protein 1-like isoform X3	Vollenhovia emeryi
		R:AACGGGGAGACTTTTACTTC	20	55.05	45
N0057	Tl_Uni_001691	F:AACGGGGAGACTTTTACTTC	20	55.05	45	156	(GA)6	PREDICTED: transmembrane and TPR repeat-containing protein 1-like isoform X3	Vollenhovia emeryi
		R:TGTATTCTTGTACCGTATTTGG	22	54.54	36.36
N0058	Tl_Uni_001722	F:CGTGGCATAGTGTACGATAA	20	54.79	45	152	(AAAT)4	Pre-mRNA-processing factor 17, partial	Bactrocera dorsalis
		R:GGAAATGTATGGGAAAGCTAC	21	55.43	42.86
N0059	Tl_Uni_001723	F:CGTGGCATAGTGTACGATAA	20	54.79	45	152	(AAAT)4	PREDICTED: NEDD4-binding protein 1 isoform X1	Orussus abietinus
		R:GGAAATGTATGGGAAAGCTAC	21	55.43	42.86
N0060	Tl_Uni_001836	F:GTCGGATCCTCATTTTTATCT	21	54.92	38.1	145	(AAT)8	Regulator of G-protein signaling 9	Zootermopsis nevadensis
		R:GATAGAAAAGATTTCGGGGTA	21	55.1	38.1
N0061	Tl_Uni_001947	F:CATTTGTTCTTTTTGACCATC	21	54.79	33.33	141	(GT)6	putative sodium/potassium-transporting atpase subunit alpha, partial	Amblyomma americanum
		R:AAATGCATGCAAGTAGCTAAG	21	55.11	38.1
N0062	Tl_Uni_001949	F:AAATGCATGCAAGTAGCTAAG	21	55.11	38.1	141	(AC)6	Putative sodium/potassium-transporting atp	Ixodes ricinus
		R:CATTTGTTCTTTTTGACCATC	21	54.79	33.33
N0063	Tl_Uni_001953	F:CTATCGCTGATGTCAACAAAT	21	55.43	38.1	146	(AAT)5	sodium-potassium ATPase	Cherax cainii
		R:TAATACGCCTTAACAAATTGC	21	54.92	33.33
N0064	Tl_Uni_001962	F:GACTTGAGAAATCCCATTCAT	21	55.63	38.1	147	(TAA)5	hypothetical protein DAPPUDRAFT_302447	Daphnia pulex
		R:ATGGACGTTACGAGATACTGA	21	54.84	42.86
N0065	Tl_Uni_002057	F:GAAATTGTACACTGCCACATT	21	55.17	38.1	147	(ATT)12
		R:CGGGAGTACAAGCTAAATAATC	22	55.01	40.91
N0066	Tl_Uni_002059	F:TAGGCATTCAGCATGTGTAG	20	54.9	45	177	(AAT)18	hypothetical protein WUBG_14556, partial	Wuchereria bancrofti
		R:CGCATTTGCTTTATTTTCTT	20	55	30
N0067	Tl_Uni_002082	F:GCAGAGGAAATTTGAGAACA	20	55.5	40	155	(TCC)5	PREDICTED: uncharacterized protein CG43867 isoform X2	Microplitis demolitor
		R:CTTACCATCGATTTTTGAGC	20	55.06	40
N0068	Tl_Uni_002092	F:TACTTTTAGCGTTTTTCATCG	21	55.1	33.33	171	(AAG)5	PREDICTED: titin-like	Megachile rotundata
		R:ATATTCACGGTTTAAGCGTTC	21	56.06	38.1
N0069	Tl_Uni_002094	F:ATATTCACGGTTTAAGCGTTC	21	56.06	38.1	171	(CTT)5	PREDICTED: titin-like	Megachile rotundata
		R:TACTTTTAGCGTTTTTCATCG	21	55.1	33.33
N0070	Tl_Uni_002195	F:GATCCTCTCCAGTTTCACTTT	21	55.01	42.86	133	(TATT)4	PREDICTED: AMP deaminase 2-like isoform X8	Apis dorsata
		R:CTTCGCAACTTCTAGTCAAAA	21	55.12	38.1
N0071	Tl_Uni_002196	F:GATCCTCTCCAGTTTCACTTT	21	55.01	42.86	133	(TATT)4	PREDICTED: AMP deaminase 2-like isoform X8	Apis dorsata
		R:CTTCGCAACTTCTAGTCAAAA	21	55.12	38.1
N0072	Tl_Uni_002209	F:GTAGCGCAGAAATGTATCATC	21	55.09	42.86	162	(TTA)5	myospheroid protein, putative	Pediculus humanus corporis
		R:AGGCAATGGTTTTTCAATTA	20	54.92	30
N0073	Tl_Uni_002209	F:GTAGCGCAGAAATGTATCATC	21	55.09	42.86	162	(TTA)5	myospheroid protein, putative	Pediculus humanus corporis
		R:AGGCAATGGTTTTTCAATTA	20	54.92	30
N0074	Tl_Uni_002214	F:ATATCGTAGCGCAGAAATGTA	21	55.31	38.1	146	(TTA)5	Integrin beta-PS	Zootermopsis nevadensis
		R:AGGCAATGGTTTTTCAATTA	20	54.92	30
N0075	Tl_Uni_002243	F:GACAGGATAGTCATTTGAACG	21	54.8	42.86	140	(GA)11
		R:TTTATTTTCGCTGGTAAACTC	21	54.08	33.33
N0076	Tl_Uni_002245	F:AGGTGTAAAACTTGTTGCTCA	21	55.14	38.1	156	(TTAT)4	Leucine-rich repeat-containing protein 24	Zootermopsis nevadensis
		R:TCTTTGACCTTACAAACGAAA	21	55.21	33.33
N0077	Tl_Uni_002273	F:GCTACTAGGCGTCCTATTTTT	21	54.76	42.86	157	(TG)7	putative homeotic abdominal-A protein	Daphnia pulex
		R:AGTTGCTGTCGTATTCTTCTC	21	53.84	42.86
N0078	Tl_Uni_002273	F:AAACAAGACATCAACAAGAGG	21	54.43	38.1	153	(TC)7	putative homeotic abdominal-A protein	Daphnia pulex
		R:ATCGAAAGACAAGACAGACAA	21	55	38.1
N0079	Tl_Uni_002275	F:AAACAAGACATCAACAAGAGG	21	54.43	38.1	153	(TC)7	putative homeotic abdominal-A protein	Daphnia pulex
		R:ATCGAAAGACAAGACAGACAA	21	55	38.1
N0080	Tl_Uni_002279	F:TTGACTTGAAGATTTGAGAGG	21	54.65	38.1	154	(TA)7	hypothetical protein DAPPUDRAFT_328060	Daphnia pulex
		R:ATCATCGAAATGTGTGCTTAC	21	55.25	38.1
N0081	Tl_Uni_002280	F:TTGACTTGAAGATTTGAGAGG	21	54.65	38.1	154	(TA)7	hypothetical protein DAPPUDRAFT_328060	Daphnia pulex
		R:ATCATCGAAATGTGTGCTTAC	21	55.25	38.1
N0082	Tl_Uni_002282	F:TTGACTTGAAGATTTGAGAGG	21	54.65	38.1	154	(TA)7	hypothetical protein DAPPUDRAFT_328060	Daphnia pulex
		R:ATCATCGAAATGTGTGCTTAC	21	55.25	38.1
N0083	Tl_Uni_002283	F:TTGACTTGAAGATTTGAGAGG	21	54.65	38.1	154	(TA)7	hypothetical protein DAPPUDRAFT_328060	Daphnia pulex
		R:ATCATCGAAATGTGTGCTTAC	21	55.25	38.1
N0084	Tl_Uni_002325	F:GGGGTTACCATTTTAGGTTTA	21	54.93	38.1	156	(CT)8	hypothetical protein L798_11418, partial	Zootermopsis nevadensis
		R:CAAAGCGTAAAAAGAGAAAGA	21	54.41	33.33
N0085	Tl_Uni_002325	F:CCTCCTCTCTCTCTCTCTCTG	21	55.03	57.14	147	(TC)8	hypothetical protein L798_11418, partial	Zootermopsis nevadensis
		R:GAAGCAGCGGTAGTACTTGT	20	54.81	50
N0086	Tl_Uni_002327	F:TTTTGCTGACTGACAAAATG	20	54.91	35	153	(AAC)6	hypothetical protein L798_11418, partial	Zootermopsis nevadensis
		R:AAAAATTGGGCTACACAAACT	21	55.57	33.33
N0087	Tl_Uni_002328	F:TTTTGCTGACTGACAAAATG	20	54.91	35	153	(AAC)6	hypothetical protein DAPPUDRAFT_302120	Daphnia pulex
		R:AAAAATTGGGCTACACAAACT	21	55.57	33.33
N0088	Tl_Uni_002356	F:GCTTATGAAGAATTTCCGAGT	21	55.31	38.1	169	(TC)9	hypothetical protein DAPPUDRAFT_59059	Daphnia pulex
		R:AGGTGGGACTGTTTGTCAT	19	55.2	47.37
N0089	Tl_Uni_002358	F:GCTTATGAAGAATTTCCGAGT	21	55.31	38.1	169	(TC)9	hypothetical protein DAPPUDRAFT_59059	Daphnia pulex
		R:AGGTGGGACTGTTTGTCAT	19	55.2	47.37
N0090	Tl_Uni_002443	F:AAGGACGTTGCCTTACTATTT	21	54.89	38.1	147	(AAC)5	AF357226_1 CUB-serine protease	Panulirus argus
		R:ATTGCAGCAAAACAATAACAG	21	55.66	33.33
N0091	Tl_Uni_002455	F:TAGTTCTCCTTTCAGGGAGTG	21	56.13	47.62	150	(AAAG)5	hypothetical protein L798_13423	Zootermopsis nevadensis
		R:AGTGCACTGAAAATGTCCTAA	21	55.05	38.1
N0092	Tl_Uni_002508	F:GTGATGCTTTCTTAATCGACA	21	55.55	38.1	148	(AAC)5	hypothetical protein DAPPUDRAFT_21886, partial	Daphnia pulex
		R:ATTGGATGAAGGTCACTTTTT	21	55.31	33.33
N0093	Tl_Uni_002595	F:GTTTACTGAATTTGGGGTACA	21	54.29	38.1	150	(TG)6
		R:TTTACACATTAACGAAACTTCC	22	53.87	31.82
N0094	Tl_Uni_002596	F:TTTACACATTAACGAAACTTCC	22	53.87	31.82	150	(AC)6
		R:GTTTACTGAATTTGGGGTACA	21	54.29	38.1
N0095	Tl_Uni_002597	F:TTTACACATTAACGAAACTTCC	22	53.87	31.82	150	(AC)6
		R:GTTTACTGAATTTGGGGTACA	21	54.29	38.1
N0096	Tl_Uni_002598	F:TTTACACATTAACGAAACTTCC	22	53.87	31.82	150	(AC)6
		R:GTTTACTGAATTTGGGGTACA	21	54.29	38.1
N0097	Tl_Uni_002599	F:TTTACACATTAACGAAACTTCC	22	53.87	31.82	150	(AC)6
		R:GTTTACTGAATTTGGGGTACA	21	54.29	38.1
N0098	Tl_Uni_002600	F:TTTACACATTAACGAAACTTCC	22	53.87	31.82	150	(AC)6
		R:GTTTACTGAATTTGGGGTACA	21	54.29	38.1
N0099	Tl_Uni_002620	F:TTAATTTCTCCACATGCCTTA	21	55.1	33.33	152	(AAAT)4	hypothetical protein DAPPUDRAFT_330569	Daphnia pulex
		R:TGGTCAATTTCAGTTGGTAAT	21	54.67	33.33
N0100	Tl_Uni_002621	F:TTAATTTCTCCACATGCCTTA	21	55.1	33.33	152	(AAAT)4	hypothetical protein DAPPUDRAFT_330569	Daphnia pulex
		R:TGGTCAATTTCAGTTGGTAAT	21	54.67	33.33
N0101	Tl_Uni_002623	F:ATGTTTACCCAACTTGCATTA	21	54.89	33.33	150	(TTA)5	Poly(ADP-ribose) glycohydrolase	Zootermopsis nevadensis
		R:CCACAAAGTCAACTTGTTTCT	21	54.52	38.1
N0102	Tl_Uni_002648	F:TCTTTTCCTTCTTCCAAATTC	21	55.25	33.33	168	(TG)9	2',5'-phosphodiesterase 12	Zootermopsis nevadensis
		R:GCTAATGTCGTTTTACTCGAA	21	54.92	38.1
N0103	Tl_Uni_002682	F:GGAGCTCAGACACTTTTCC	19	54.85	52.63	150	(CA)6	PREDICTED: ras-specific guanine nucleotide-releasing factor 2-like	Athalia rosae
		R:CTACTCTTCGGGACTCTCTCT	21	54.51	52.38
N0104	Tl_Uni_002685	F:GTCACACTTTTCCTGGAACTA	21	54.43	42.86	181	(AC)10	hypothetical protein DAPPUDRAFT_106786	Daphnia pulex
		R:TTCTTTATTGGGTTTGTCAGA	21	54.97	33.33
N0105	Tl_Uni_002703	F:AGTCGTTGAAAAGTCCCTAAC	21	55.14	42.86	147	(CA)6	PREDICTED: potassium voltage-gated channel subfamily H member 6 isoform X11	Linepithema humile
		R:AAGTTGTTATCTACGCAGCAG	21	55.02	42.86
N0106	Tl_Uni_002759	F:ATCTAGCGGACCACTACTCTC	21	55.24	52.38	152	(AG)7
		R:TTTACGGGTCTCTTACTAGGG	21	55.28	47.62
N0107	Tl_Uni_002760	F:ATCTAGCGGACCACTACTCTC	21	55.24	52.38	140	(AG)7	PREDICTED: ADP-ribosylation factor-like protein 4A	Tribolium castaneum
		R:AGATTAGGGACATTTTGAACG	21	55.9	38.1
N0108	Tl_Uni_002803	F:GAACACAAAAGAACCTAAGCA	21	54.79	38.1	165	(CA)6
		R:TGTAGCTACGTGGTAGGATGT	21	54.96	47.62
N0109	Tl_Uni_002808	F:AGTTTTGAGTTTGTGGAATCA	21	54.85	33.33	150	(TGC)5	Eukaryotic initiation factor 4A-II, partial	Stegodyphus mimosarum
		R:ATGTTGTACAGCAGGGTAGC	20	55.35	50
N0110	Tl_Uni_002809	F:AGTTTTGAGTTTGTGGAATCA	21	54.85	33.33	150	(TGC)5	Eukaryotic initiation factor 4A-II, partial	Stegodyphus mimosarum
		R:ATGTTGTACAGCAGGGTAGC	20	55.35	50
N0111	Tl_Uni_002831	F:CCTCTTTCTTTCGGTTATGTT	21	55.24	38.1	130	(GT)7	hypothetical protein DAPPUDRAFT_228911	Daphnia pulex
		R:GGCTCGTAATATTTCTAACCAA	22	55.37	36.36
N0112	Tl_Uni_002843	F:GTCTGGAAATTCAAGGGTAAT	21	54.84	38.1	176	(AC)12	Pro-interleukin-16	Zootermopsis nevadensis
		R:TTTGTCTGTTTGCTGTTTTT	20	53.63	30
N0113	Tl_Uni_002844	F:GTCTGGAAATTCAAGGGTAAT	21	54.84	38.1	176	(AC)12	Pro-interleukin-16	Zootermopsis nevadensis
		R:TTTGTCTGTTTGCTGTTTTT	20	53.63	30
N0114	Tl_Uni_002845	F:GTCTGGAAATTCAAGGGTAAT	21	54.84	38.1	176	(AC)12	Pro-interleukin-16	Zootermopsis nevadensis
		R:TTTGTCTGTTTGCTGTTTTT	20	53.63	30
N0115	Tl_Uni_002897	F:GTCTTTCACACGATCTTCATC	21	54.72	42.86	156	(TCT)5	hypothetical protein TcasGA2_TC002957	Tribolium castaneum
		R:AAAAAGGAATTTAGCAAGCTC	21	54.84	33.33
N0116	Tl_Uni_002899	F:CCTTTCATTGATGCATTTTT	20	55.31	30	164	(GAA)5	hypothetical protein DAPPUDRAFT_323019	Daphnia pulex
		R:CCCTTTCTTAAGCTCTTCTTC	21	54.41	42.86
N0117	Tl_Uni_002900	F:AAAAAGGAATTTAGCAAGCTC	21	54.84	33.33	156	(GAA)5	hypothetical protein DAPPUDRAFT_323019	Daphnia pulex
		R:GTCTTTCACACGATCTTCATC	21	54.72	42.86
N0118	Tl_Uni_003039	F:AGCCCTCGAGAAATAATGTAA	21	55.74	38.1	152	(AAAG)4	hypothetical protein DAPPUDRAFT_317385	Daphnia pulex
		R:CTCTTAGTTTTGCGCATTTTA	21	55.25	33.33
N0119	Tl_Uni_003040	F:CTCTTAGTTTTGCGCATTTTA	21	55.25	33.33	152	(CTTT)4	ABC protein, subfamily ABCA	Daphnia pulex
		R:AGCCCTCGAGAAATAATGTAA	21	55.74	38.1
N0120	Tl_Uni_003042	F:AGCCCTCGAGAAATAATGTAA	21	55.74	38.1	152	(AAAG)4	hypothetical protein DAPPUDRAFT_317385	Daphnia pulex
		R:CTCTTAGTTTTGCGCATTTTA	21	55.25	33.33
N0121	Tl_Uni_003083	F:ATCTGGCTTTATAATGTGCAA	21	55.12	33.33	272	(AAT)9	hypothetical protein DAPPUDRAFT_312078	Daphnia pulex
		R:ACCTGGACTTAGATCTTGGAT	21	54.41	42.86
N0122	Tl_Uni_003083	F:ATCTGGCTTTATAATGTGCAA	21	55.12	33.33	272	(TAA)5	hypothetical protein DAPPUDRAFT_312078	Daphnia pulex
		R:ACCTGGACTTAGATCTTGGAT	21	54.41	42.86
N0123	Tl_Uni_003116	F:GAAGTTCTAACGACGATTTTG	21	54.32	38.1	151	(TTC)5	hypothetical protein DAPPUDRAFT_321785	Daphnia pulex
		R:CAGTTGACGACCAACTAGAAG	21	55.13	47.62
N0124	Tl_Uni_003116	F:GAAGTTCTAACGACGATTTTG	21	54.32	38.1	151	(TCC)6	hypothetical protein DAPPUDRAFT_321785	Daphnia pulex
		R:CAGTTGACGACCAACTAGAAG	21	55.13	47.62
N0125	Tl_Uni_003117	F:CAGTTGACGACCAACTAGAAG	21	55.13	47.62	151	(GAG)6	hypothetical protein DAPPUDRAFT_321785	Daphnia pulex
		R:GAAGTTCTAACGACGATTTTG	21	54.32	38.1
N0126	Tl_Uni_003117	F:CAGTTGACGACCAACTAGAAG	21	55.13	47.62	151	(GAA)5	hypothetical protein DAPPUDRAFT_321785	Daphnia pulex
		R:GAAGTTCTAACGACGATTTTG	21	54.32	38.1
N0127	Tl_Uni_003174	F:CTCAGCTATCGGTACAATGAC	21	55.01	47.62	153	(AT)7	Triple functional domain protein, partial	Zootermopsis nevadensis
		R:TGAAGCTCGATAAATCTTGAA	21	55.36	33.33
N0128	Tl_Uni_003176	F:TGAAGCTCGATAAATCTTGAA	21	55.36	33.33	153	(AT)7	PREDICTED: triple functional domain protein isoform X6	Ceratosolen solmsi marchali
		R:CTCAGCTATCGGTACAATGAC	21	55.01	47.62
N0129	Tl_Uni_003177	F:CTCAGCTATCGGTACAATGAC	21	55.01	47.62	153	(AT)7	PREDICTED: kalirin isoform X11	Megachile rotundata
		R:TGAAGCTCGATAAATCTTGAA	21	55.36	33.33
N0130	Tl_Uni_003186	F:GGAACTCGACTTAATCTCTGG	21	55.63	47.62	149	(AAG)5	ribosomal protein P0	Bombyx mori
		R:AATCGAATAATCCTCCCATAC	21	54.74	38.1
N0131	Tl_Uni_003321	F:AGGAAAATCATGTCCTTTAGC	21	55.15	38.1	178	(GAA)5	PREDICTED: LOW QUALITY PROTEIN: alsin	Bombus terrestris
		R:TAGCGTATCGCTACCTACAAC	21	54.99	47.62
N0132	Tl_Uni_003334	F:TCGCATTGTTATGATGTATTG	21	54.7	33.33	134	(TA)6	hypothetical protein DAPPUDRAFT_327378	Daphnia pulex
		R:GGCTAGAGTGTTCTTTGTTCA	21	54.76	42.86
N0133	Tl_Uni_003335	F:GGTTAATGTCCACTACCGTAA	21	54.32	42.86	145	(AATA)4	adenylyl cyclase, partial	Daphnia pulex
		R:CGTAATCAACTTTGGCTAGAA	21	54.93	38.1
N0134	Tl_Uni_003336	F:CTCACGTCGATTTTTGTTTA	20	54.02	35	143	(TTAT)4	hypothetical protein DAPPUDRAFT_310325	Daphnia pulex
		R:GCAATCTCAACTTCCAAATTC	21	56.42	38.1
N0135	Tl_Uni_003337	F:CTCACGTCGATTTTTGTTTA	20	54.02	35	145	(TTAT)4	hypothetical protein DAPPUDRAFT_310325	Daphnia pulex
		R:ACGTATAATTTTGCCTCCAA	20	54.95	35
N0136	Tl_Uni_003338	F:CTCACGTCGATTTTTGTTTA	20	54.02	35	145	(TTAT)4	hypothetical protein DAPPUDRAFT_310325	Daphnia pulex
		R:ACGTATAATTTTGCCTCCAA	20	54.95	35
N0137	Tl_Uni_003340	F:GGTTAATGTCCACTACCGTAA	21	54.32	42.86	145	(AATA)4	adenylyl cyclase, partial	Daphnia pulex
		R:CGTAATCAACTTTGGCTAGAA	21	54.93	38.1
N0138	Tl_Uni_003362	F:GTCAAGGTGAAGTACGAGTTG	21	54.95	47.62	145	(GAA)5	hypothetical protein DAPPUDRAFT_218819	Daphnia pulex
		R:TCTGATCTGTGACAGGTTCTT	21	54.8	42.86
N0139	Tl_Uni_003363	F:GTCAAGGTGAAGTACGAGTTG	21	54.95	47.62	145	(GAA)5	hypothetical protein DAPPUDRAFT_218819	Daphnia pulex
		R:TCTGATCTGTGACAGGTTCTT	21	54.8	42.86
N0140	Tl_Uni_003364	F:GTCAAGGTGAAGTACGAGTTG	21	54.95	47.62	145	(GAA)5	Spectrin beta chain	Zootermopsis nevadensis
		R:TCTGATCTGTGACAGGTTCTT	21	54.8	42.86
N0141	Tl_Uni_003367	F:CATACACTAATGGTTCCTGGT	21	54.12	42.86	149	(TTTA)4	cytochrome c oxidase subunit 1 (mitochondrion)	Triops longicaudatus
		R:AGACGTACTTAAGTTTGAAGTGT	23	52	34.78
N0142	Tl_Uni_003383	F:TTCTTCTTCGTTATCGGAAAT	21	55.7	33.33	158	(AAAT)4	RING finger protein nhl-1	Zootermopsis nevadensis
		R:TGAATTTGAAGCGTTAGAAAG	21	55.05	33.33
N0143	Tl_Uni_003445	F:ATTAGAATGACCCCACTCTGT	21	55.17	42.86	142	(TTA)8	putative ubiquitin-conjugating enzyme e2 h	Triatoma infestans
		R:AATCGGGCTAAAATATGTGAC	21	55.84	38.1
N0144	Tl_Uni_003446	F:AATCGGGCTAAAATATGTGAC	21	55.84	38.1	142	(AAT)8	S2e ribosomal protein, partial	Julodis onopordi
		R:ATTAGAATGACCCCACTCTGT	21	55.17	42.86
N0145	Tl_Uni_003461	F:GAAGCGCACTCAATAATTCTA	21	55	38.1	152	(AG)7
		R:ATTTTCGCTTTACCTTTTAGG	21	54.76	33.33
N0146	Tl_Uni_003569	F:GAGCAAAATGGTTACGTTAGA	21	54.77	38.1	147	(CA)7	hypothetical protein DAPPUDRAFT_223164	Daphnia pulex
		R:TAGTCAAACACGTTAGTGCAA	21	54.64	38.1
N0147	Tl_Uni_003573	F:TAGTCAAACACGTTAGTGCAA	21	54.64	38.1	147	(GT)7	Protein msta, isoform A	Zootermopsis nevadensis
		R:GAGCAAAATGGTTACGTTAGA	21	54.77	38.1
N0148	Tl_Uni_003579	F:GACTCGGAACCTGACGAC	18	56.51	61.11	169	(ACC)5	PREDICTED: tubby-related protein 4	Tribolium castaneum
		R:TATTTGTTGTCATGGTGGAAC	21	55.86	38.1
N0149	Tl_Uni_003617	F:CGCCAAGAACGAGTTTATAG	20	55.34	45	153	(AC)7	hypothetical protein DAPPUDRAFT_307561	Daphnia pulex
		R:GGAAAATCCAAAGTGAATAGG	21	55.4	38.1
N0150	Tl_Uni_003650	F:GGCTAGTCGAGCTTAGGTTAG	21	55.34	52.38	175	(TTA)6	PREDICTED: neuropathy target esterase sws isoform X4	Orussus abietinus
		R:GACGTCGAACACATTATCATC	21	55.51	42.86
N0151	Tl_Uni_003664	F:TGTGAAACTAAAGGGAAATGA	21	54.97	33.33	170	(TG)9	putative rna-binding protein elav/hu rrm superfamily, partial	Amblyomma cajennense
		R:AAGAGACACCAAGAATTGACA	21	54.83	38.1
N0152	Tl_Uni_003871	F:ATTTTATTTAAGTGCCGAGGT	21	54.84	33.33	122	(ATT)5
		R:TGATCGATGAACTACCGTATC	21	55.18	42.86
N0153	Tl_Uni_003970	F:TTGCTCGAAGTCATTTTCTTA	21	55.44	33.33	147	(AC)7	hypothetical protein DAPPUDRAFT_101964	Daphnia pulex
		R:GTTTTACCACATCTACGCAAC	21	54.93	42.86
N0154	Tl_Uni_003973	F:GCTTGGGGGTAATTCTATTT	20	54.96	40	152	(AG)6	PREDICTED: protein TSSC1-like	Aplysia californica
		R:CGAGTGGAGACAATAGAAAAG	21	54.3	42.86
N0155	Tl_Uni_003974	F:GCTTGGGGGTAATTCTATTT	20	54.96	40	152	(AG)6
		R:CGAGTGGAGACAATAGAAAAG	21	54.3	42.86
N0156	Tl_Uni_004017	F:AGTTTTGTAAAGCGTGTCAGA	21	55.3	38.1	145	(AG)6
		R:TCTGTGGCTTAATACGACATC	21	55.43	42.86
N0157	Tl_Uni_004018	F:GGGCTTTACTCCCTTTTTACT	21	55.86	42.86	173	(AC)6
		R:CAAGAGCATTAATGGTACAGC	21	55.18	42.86
N0158	Tl_Uni_004021	F:AGACTTGTAGAACGAAGCGTA	21	54.57	42.86	153	(TCT)5	Putative hsp90 protein	Ixodes ricinus
		R:GAAGAGGAGAAGGAGAAGGTT	21	55.81	47.62
N0159	Tl_Uni_004092	F:GAAGACAAATTCATGTGGTGT	21	54.95	38.1	147	(GT)7	PREDICTED: sodium channel protein para isoform X1	Pogonomyrmex barbatus
		R:CAACCAAAAACCTGTACAATC	21	54.75	38.1
N0160	Tl_Uni_004093	F:CAACCAAAAACCTGTACAATC	21	54.75	38.1	147	(AC)7	PREDICTED: sodium channel protein para isoform X15	Pogonomyrmex barbatus
		R:GAAGACAAATTCATGTGGTGT	21	54.95	38.1
N0161	Tl_Uni_004108	F:GGACGAATCTCAATTTTTATG	21	54.03	33.33	150	(TG)9	hypothetical protein DAPPUDRAFT_192074	Daphnia pulex
		R:TAATCTCAAGCATCTGGAAAG	21	54.79	38.1
N0162	Tl_Uni_004109	F:TAATCTCAAGCATCTGGAAAG	21	54.79	38.1	150	(CA)9	PREDICTED: phosphatidylcholine:ceramide cholinephosphotransferase 2-like isoform X7	Solenopsis invicta
		R:GGACGAATCTCAATTTTTATG	21	54.03	33.33
N0163	Tl_Uni_004118	F:CCGTAAGGATTGCTTATCGTA	21	57.02	42.86	144	(TG)7	hypothetical protein DAPPUDRAFT_56251	Daphnia pulex
		R:CAGCCATGTTTATGGATTCTA	21	55.36	38.1
N0164	Tl_Uni_004119	F:AGTATCGATCTGTTGAATTGC	21	54.47	38.1	150	(AG)8	AAEL014326-PA, partial	Aedes aegypti
		R:TGGTAACCGTTGGTAATAGAA	21	54.9	38.1
N0165	Tl_Uni_004120	F:TGGTAACCGTTGGTAATAGAA	21	54.9	38.1	150	(CT)8	AAEL014326-PA, partial	Aedes aegypti
		R:AGTATCGATCTGTTGAATTGC	21	54.47	38.1
N0166	Tl_Uni_004185	F:TTGATTCTTGTGAGAGAGAGC	21	54.78	42.86	151	(ATT)5	hypothetical protein DAPPUDRAFT_328339	Daphnia pulex
		R:ATAAAACACACGCTAAAGCAA	21	55.43	33.33
N0167	Tl_Uni_004246	F:ACAAAATGAACGGTTTAGGAT	21	55.35	33.33	137	(TATT)4	GK12566	Drosophila willistoni
		R:CCAGGACCCTGTTTGTATTAT	21	55.63	42.86
N0168	Tl_Uni_004496	F:GACTCTTCTCCTCTTTGTGGT	21	55.07	47.62	153	(AC)7	hypothetical protein DAPPUDRAFT_196036	Daphnia pulex
		R:CCTTAAACGACTTGTCCTAGC	21	55.88	47.62
N0169	Tl_Uni_004579	F:GCTGTCATGGTGGAGAAG	18	54.84	55.56	153	(CAG)5	PREDICTED: 60 kDa chaperonin, chloroplastic-like	Diaphorina citri
		R:GCAGCTGCTGGTGGTTGC	18	64.27	66.67
N0170	Tl_Uni_004639	F:CAAACACAAAAAGGAGTGAAC	21	54.94	38.1	145	(TTTC)4	PREDICTED: GATA-binding factor A isoform X5	Bactrocera cucurbitae
		R:GCAAAGATGTTTTCCAATCTA	21	54.65	33.33
N0171	Tl_Uni_004640	F:GCAAAGATGTTTTCCAATCTA	21	54.65	33.33	145	(AAAG)4	GATA transcription factor pannier, partial	Drosophila quadrilineata
		R:CAAACACAAAAAGGAGTGAAC	21	54.94	38.1
N0172	Tl_Uni_004660	F:GCACAGCAAGATAGACAAAAG	21	55.38	42.86	147	(CA)6	conserved hypothetical protein	Pediculus humanus corporis
		R:TAAGGCTTCTTTAAGCTTCGT	21	55.46	38.1
N0173	Tl_Uni_004661	F:TAAGGCTTCTTTAAGCTTCGT	21	55.46	38.1	147	(TG)6	conserved hypothetical protein	Pediculus humanus corporis
		R:GCACAGCAAGATAGACAAAAG	21	55.38	42.86
N0174	Tl_Uni_004696	F:TTTGTTTCAGTTTCGTAAAGC	21	54.97	33.33	146	(TG)9	conserved hypothetical protein	Pediculus humanus corporis
		R:TCAAAAGTGAGGACAAGAAAA	21	55.16	33.33
N0175	Tl_Uni_004697	F:TTTGTTTCAGTTTCGTAAAGC	21	54.97	33.33	146	(TG)9	conserved hypothetical protein	Pediculus humanus corporis
		R:TCAAAAGTGAGGACAAGAAAA	21	55.16	33.33
N0176	Tl_Uni_004783	F:CAACTGAAAAGTCGGTTATTG	21	55.08	38.1	160	(AAG)5	Papilin	Zootermopsis nevadensis
		R:GGCATCTCTTCACTGTCTG	19	54.05	52.63
N0177	Tl_Uni_004784	F:CAACTGAAAAGTCGGTTATTG	21	55.08	38.1	160	(AAG)5	Papilin	Acromyrmex echinatior
		R:GGCATCTCTTCACTGTCTG	19	54.05	52.63
N0178	Tl_Uni_004809	F:TCCTCTGTTTCTGTTTTCGTA	21	55.19	38.1	140	(TG)7	PREDICTED: polyadenylate-binding protein 4-like	Harpegnathos saltator
		R:TTCCATGCAATTAGTTTGTCT	21	54.99	33.33
N0179	Tl_Uni_004810	F:TTCCATGCAATTAGTTTGTCT	21	54.99	33.33	140	(AC)7	PREDICTED: polyadenylate-binding protein 4-like	Harpegnathos saltator
		R:TCCTCTGTTTCTGTTTTCGTA	21	55.19	38.1
N0180	Tl_Uni_004814	F:TACGAGTTGAAGGAAATGAAA	21	55.13	33.33	133	(GAA)5	hypothetical protein DAPPUDRAFT_218819	Daphnia pulex
		R:TCTGATCTGTGACAGGTTCTT	21	54.8	42.86
N0181	Tl_Uni_004815	F:TACGAGTTGAAGGAAATGAAA	21	55.13	33.33	133	(GAA)5	hypothetical protein DAPPUDRAFT_218819	Daphnia pulex
		R:TCTGATCTGTGACAGGTTCTT	21	54.8	42.86
N0182	Tl_Uni_004816	F:TACGAGTTGAAGGAAATGAAA	21	55.13	33.33	133	(GAA)5	hypothetical protein DAPPUDRAFT_218819	Daphnia pulex
		R:TCTGATCTGTGACAGGTTCTT	21	54.8	42.86
N0183	Tl_Uni_004817	F:TACGAGTTGAAGGAAATGAAA	21	55.13	33.33	133	(GAA)5	hypothetical protein DAPPUDRAFT_218819	Daphnia pulex
		R:TCTGATCTGTGACAGGTTCTT	21	54.8	42.86
N0184	Tl_Uni_004861	F:GAAGAAGGAAGAAGAGCAAAC	21	55.06	42.86	157	(AAT)6	hypothetical protein DAPPUDRAFT_327214	Daphnia pulex
		R:CTTTCTTTAAATCGACCATGA	21	54.66	33.33
N0185	Tl_Uni_004862	F:GAAGAAGGAAGAAGAGCAAAC	21	55.06	42.86	157	(AAT)6	hypothetical protein DAPPUDRAFT_327214	Daphnia pulex
		R:CTTTCTTTAAATCGACCATGA	21	54.66	33.33
N0186	Tl_Uni_004936	F:TATAAGGCCTCAAAACATACG	21	54.76	38.1	150	(TA)6	hypothetical protein DAPPUDRAFT_305670	Daphnia pulex
		R:GACTGAATGTCTTTTCCAACA	21	55.26	38.1
N0187	Tl_Uni_004936	F:CTCATGGACAGCGAGTTT	18	54.57	50	157	(TCG)5	hypothetical protein DAPPUDRAFT_305670	Daphnia pulex
		R:GTCTTCTCCGGACAAATCT	19	54.16	47.37
N0188	Tl_Uni_004937	F:CTCATGGACAGCGAGTTT	18	54.57	50	157	(TCG)5	hypothetical protein D910_12456	Dendroctonus ponderosae
		R:GTCTTCTCCGGACAAATCT	19	54.16	47.37
N0189	Tl_Uni_004948	F:AAAGAACAAGTGTTCCATCAA	21	54.85	33.33	174	(TTAT)4	GI16344	Drosophila mojavensis
		R:AATCAAATGGTCTTTCTTTCC	21	54.97	33.33
N0190	Tl_Uni_004976	F:AGGGTATCAGGTAAGAAATGC	21	55.03	42.86	168	(CT)6	hypothetical protein DAPPUDRAFT_323993	Daphnia pulex
		R:CTAGCTATCAGGTCGCTGTT	20	54.9	50
N0191	Tl_Uni_004982	F:GTTACAAAATATTCGCAGCAC	21	55.19	38.1	144	(AAT)6	PREDICTED: protein tramtrack, alpha isoform isoform X1	Megachile rotundata
		R:GACATTTGTCACCCTATGAAG	21	54.64	42.86
N0192	Tl_Uni_005002	F:AACAATTCTTCTACCGCTTCT	21	54.99	38.1	161	(CTG)5	PREDICTED: uncharacterized protein LOC105149722 isoform X6	Acromyrmex echinatior
		R:GTCGCTCTCTCACTTTCTTCT	21	55.57	47.62
N0193	Tl_Uni_005003	F:AACAATTCTTCTACCGCTTCT	21	54.99	38.1	161	(CTG)5	PREDICTED: uncharacterized protein LOC105149722 isoform X6	Acromyrmex echinatior
		R:GTCGCTCTCTCACTTTCTTCT	21	55.57	47.62
N0194	Tl_Uni_005186	F:CAACTCAAGATAAGGATTTTCC	22	54.77	36.36	152	(TC)6	PREDICTED: putative adenosylhomocysteinase 2 isoform X3	Solenopsis invicta
		R:GTGAGTGCTATCAACCAGGTA	21	55.34	47.62
N0195	Tl_Uni_005197	F:GCAAGTAAATTCACTCTGTGC	21	55.21	42.86	144	(GTG)5	Basement membrane-specific heparan sulfate proteoglycan core protein	Zootermopsis nevadensis
		R:AAGGATGGTACTCGAATCTGT	21	55.33	42.86
N0196	Tl_Uni_005198	F:GCAAGTAAATTCACTCTGTGC	21	55.21	42.86	144	(GTG)5	PREDICTED: basement membrane-specific heparan sulfate proteoglycan core protein isoform X1	Camponotus floridanus
		R:AAGGATGGTACTCGAATCTGT	21	55.33	42.86
N0197	Tl_Uni_005199	F:AAGGATGGTACTCGAATCTGT	21	55.33	42.86	144	(CAC)5	PREDICTED: basement membrane-specific heparan sulfate proteoglycan core protein isoform X1	Camponotus floridanus
		R:GCAAGTAAATTCACTCTGTGC	21	55.21	42.86
N0198	Tl_Uni_005221	F:GTGGAAAAGAAGAAGAAGGAC	21	54.74	42.86	138	(AAG)6	PREDICTED: nucleolar protein 58-like	Crassostrea gigas
		R:CTTCTCTTCCCCATTGTCTT	20	55.87	45
N0199	Tl_Uni_005221	F:AGAAGAAGAAGGACAAGGATG	21	55.18	42.86	178	(AGA)5	PREDICTED: nucleolar protein 58-like	Crassostrea gigas
		R:AATCTACAAAGAAAGGCTGGT	21	54.84	38.1
N0200	Tl_Uni_005287	F:AGCGAGCAAAGTATTTTTGTA	21	54.7	33.33	137	(ACT)7	PREDICTED: E3 ubiquitin-protein ligase MYCBP2 isoform X6	Bombus terrestris
		R:AGTGAAAGGGTAACTGAGGAG	21	55.14	47.62
N0201	Tl_Uni_005287	F:AAGCATGGCTTTTGAGTTAC	20	54.71	40	149	(CTT)5	PREDICTED: E3 ubiquitin-protein ligase MYCBP2 isoform X6	Bombus terrestris
		R:ACCTGCCCAAGAAAAATC	18	55.08	44.44
N0202	Tl_Uni_005364	F:TACCACTCTACGCTGATTACC	21	54.61	47.62	153	(TC)6
		R:TATGAGCTTTTCTGTGCTTTC	21	55.02	38.1
N0203	Tl_Uni_005364	F:TAGAGTCACCCTACCCTTGAC	21	55.83	52.38	150	(TG)6
		R:GCTGAGAACCTACACACACAT	21	55.23	47.62
N0204	Tl_Uni_005365	F:TAGAGTCACCCTACCCTTGAC	21	55.83	52.38	150	(TG)6
		R:GCTGAGAACCTACACACACAT	21	55.23	47.62
N0205	Tl_Uni_005366	F:GCTGAGAACCTACACACACAT	21	55.23	47.62	150	(AC)6
		R:TAGAGTCACCCTACCCTTGAC	21	55.83	52.38
N0206	Tl_Uni_005366	F:TATGAGCTTTTCTGTGCTTTC	21	55.02	38.1	153	(AG)6
		R:TACCACTCTACGCTGATTACC	21	54.61	47.62
N0207	Tl_Uni_005388	F:CAATGTTCCCAACAATTTACC	21	56.89	38.1	159	(CAG)5	hypothetical protein DAPPUDRAFT_319169	Daphnia pulex
		R:TCTTCCAACTCTTTACGTTCA	21	55.19	38.1
N0208	Tl_Uni_005406	F:AGGCCAACTCAAGAGTTATTT	21	54.84	38.1	128	(TAA)6	PREDICTED: tyrosine-protein kinase Abl isoform X1	Pogonomyrmex barbatus
		R:GGATGGGAAAGTGAAAGTATT	21	54.84	38.1
N0209	Tl_Uni_005427	F:TAAAATCCCTTGTTATGATGG	21	54.33	33.33	169	(AG)18
		R:CTTCTTTTCTGACGTTCACTG	21	55.26	42.86
N0210	Tl_Uni_005432	F:AAAGGAAGTGAACTTCAGGAT	21	54.62	38.1	158	(GAA)5	PREDICTED: tetratricopeptide repeat protein 1	Microplitis demolitor
		R:TGCTTTTCTTCGTATGTGAGT	21	55.22	38.1
N0211	Tl_Uni_005433	F:ACAAGAAGAAGCCTCGATAAC	21	55.37	42.86	147	(GGT)8	PREDICTED: mucin-2-like	Megachile rotundata
		R:ACACAAGCTCCATCATTTAGA	21	54.97	38.1
N0212	Tl_Uni_005449	F:CCAACAATGGGTAAGGATAAT	21	55.55	38.1	150	(TTA)6	PREDICTED: uncharacterized serine-rich protein C215.13-like	Megachile rotundata
		R:TCCCCATCGTTTACAGTAGTA	21	54.88	42.86
N0213	Tl_Uni_005500	F:GGGAATGGAAGAGTGGAT	18	54.61	50	136	(AC)7
		R:GAAGCATTTCATCAGATTGG	20	55.72	40
N0214	Tl_Uni_005500	F:CCAATCTGATGAAATGCTTC	20	55.72	40	172	(AC)7
		R:AGTAGCAAGAGCAGACCAGTT	21	55.97	47.62
N0215	Tl_Uni_005505	F:TGTATAGCTGGTACACACACG	21	54.78	47.62	162	(TG)7
		R:CATGTCTGTTTTTCGACAACT	21	55.38	38.1
N0216	Tl_Uni_005506	F:TGTATAGCTGGTACACACACG	21	54.78	47.62	162	(TG)7
		R:CATGTCTGTTTTTCGACAACT	21	55.38	38.1
N0217	Tl_Uni_005507	F:TTTTGCTTCCTATTCTCATCA	21	55.21	33.33	150	(AT)13	hypothetical protein DAPPUDRAFT_318233	Daphnia pulex
		R:TTAAATTGGCCATAGACAAAG	21	54.72	33.33
N0218	Tl_Uni_005507	F:CACTGTACTAACTCGGGTTTC	21	54.08	47.62	150	(AAT)5	hypothetical protein DAPPUDRAFT_318233	Daphnia pulex
		R:TTCTTCCTATTCCTTCATTCC	21	55.05	38.1
N0219	Tl_Uni_005527	F:CTTCTGTTGATTCCTGTATCG	21	54.98	42.86	149	(AC)6	Zinc finger MYM-type protein 1, partial	Camponotus floridanus
		R:ATATATCCAACCACAGGATTG	21	53.99	38.1
N0220	Tl_Uni_005540	F:CACTAATGAAGGTGACGATGT	21	55.17	42.86	163	(TTC)5	PREDICTED: nucleolar and coiled-body phosphoprotein 1-like	Crassostrea gigas
		R:ACCCAAGCTTAAGAAGAAAAA	21	55.14	33.33
N0221	Tl_Uni_005544	F:TAGGGTAGATAGCTTGGGTGT	21	55.54	47.62	151	(TTG)6	PREDICTED: histone acetyltransferase KAT6B isoform X2	Linepithema humile
		R:ATCCAGAATAATCAGCAACAG	21	54.49	38.1
N0222	Tl_Uni_005568	F:AAAGAAGGAGAAGAAGGAGGT	21	55.42	42.86	251	(CAA)7	antifreeze glycoprotein	Ixodes ricinus
		R:GCTTTCTGGGAGAGGAGA	18	55.38	55.56
N0223	Tl_Uni_005573	F:TACTTCATGACGCTTAATTCC	21	54.68	38.1	139	(TA)9	hypothetical protein DAPPUDRAFT_202613	Daphnia pulex
		R:CGGGTTTTTAAGTTTTCTCTC	21	54.99	38.1
N0224	Tl_Uni_005574	F:TACTTCATGACGCTTAATTCC	21	54.68	38.1	139	(TA)9	hypothetical protein DAPPUDRAFT_202613	Daphnia pulex
		R:CGGGTTTTTAAGTTTTCTCTC	21	54.99	38.1
N0225	Tl_Uni_005575	F:TACTTCATGACGCTTAATTCC	21	54.68	38.1	139	(TA)9	hypothetical protein DAPPUDRAFT_202613	Daphnia pulex
		R:CGGGTTTTTAAGTTTTCTCTC	21	54.99	38.1
N0226	Tl_Uni_005576	F:TATTCGGCTTAGTACTGGTGA	21	55.2	42.86	151	(TG)6	hypothetical protein DAPPUDRAFT_313426	Daphnia pulex
		R:GGAAATTGAGTACCGATCTTT	21	55	38.1
N0227	Tl_Uni_005586	F:TCACACCCTAACCTTTAATTG	21	54.46	38.1	155	(CA)7	hypothetical protein DAPPUDRAFT_321920	Daphnia pulex
		R:GATACCACAAGGTGAGATGAA	21	55.05	42.86
N0228	Tl_Uni_005597	F:AGAAGAAGAAGACGAAGAGGA	21	55.06	42.86	153	(GAA)5	PREDICTED: ubiquitin carboxyl-terminal hydrolase 34	Cerapachys biroi
		R:TGTGTCAAGGCTGTTTTATTC	21	55.47	38.1
N0229	Tl_Uni_005638	F:TTCAACATCTACCATTTGGAC	21	55.06	38.1	200	(CCA)7	cathepsin B	Cristaria plicata
		R:GTAGGGGTGGTGGTGGTG	18	59.63	66.67
N0230	Tl_Uni_005685	F:TCCGGCTTTAAAAAGTTATTC	21	55.48	33.33	155	(AG)9
		R:TTGAGCTCTTTGGTATTATGC	21	54.84	38.1
N0231	Tl_Uni_005686	F:TCATGCAAAGAAAGCTAAGTT	21	54.64	33.33	148	(TAT)6	conserved hypothetical protein	Ixodes scapularis
		R:CTTGACATTCTTTCGGTTAAA	21	54.74	33.33
N0232	Tl_Uni_005687	F:TCATGCAAAGAAAGCTAAGTT	21	54.64	33.33	148	(TAT)6	conserved hypothetical protein	Ixodes scapularis
		R:CTTGACATTCTTTCGGTTAAA	21	54.74	33.33
N0233	Tl_Uni_005688	F:TCATGCAAAGAAAGCTAAGTT	21	54.64	33.33	148	(TAT)6	conserved hypothetical protein	Ixodes scapularis
		R:CTTGACATTCTTTCGGTTAAA	21	54.74	33.33
N0234	Tl_Uni_005720	F:TAGCGGTAGTACAGGACTTTG	21	54.87	47.62	143	(GAA)5	hypothetical protein DAPPUDRAFT_323838	Daphnia pulex
		R:ACCAAGAAAAGGAGAGAAGAA	21	54.92	38.1
N0235	Tl_Uni_005721	F:TAGCGGTAGTACAGGACTTTG	21	54.87	47.62	148	(GAA)5	PREDICTED: probable ATP-dependent RNA helicase DDX23 isoform X1	Ceratosolen solmsi marchali
		R:GATCTCAAACAGTTGTTGCTC	21	54.99	42.86
N0236	Tl_Uni_005748	F:CATCTTCCTTCGTGAAAGTT	20	54.49	40	150	(CA)6	hypothetical protein DAPPUDRAFT_51367	Daphnia pulex
		R:ATGTGCATTTTGAATGGTAGA	21	55.68	33.33
N0237	Tl_Uni_005766	F:ACCTCTACCTGTACAGCCACT	21	55.52	52.38	146	(CTC)7	hypothetical protein L798_03304	Zootermopsis nevadensis
		R:GAACTGACGGAGTAACAACTG	21	54.95	47.62
N0238	Tl_Uni_005767	F:ACCTCTACCTGTACAGCCACT	21	55.52	52.38	146	(CTC)7	hypothetical protein EAI_03498	Harpegnathos saltator
		R:GAACTGACGGAGTAACAACTG	21	54.95	47.62
N0239	Tl_Uni_005788	F:TAGTTGGATCTAACGATGGAA	21	54.92	38.1	152	(TTTC)4	PREDICTED: cAMP-dependent protein kinase type I regulatory subunit isoform X1	Megachile rotundata
		R:TATCTTTGCCACAGCTAAAAC	21	54.92	38.1
N0240	Tl_Uni_005790	F:GTGGTGGTAGTAGTGGTGGT	20	54.73	55	164	(AGG)5	hypothetical protein DAPPUDRAFT_108237	Daphnia pulex
		R:CTTGCTCATCAAACGAATAAT	21	54.68	33.33
N0241	Tl_Uni_005791	F:CTGCTTTATCGTTTGTAGGAA	21	54.93	38.1	173	(TTTA)4	hypothetical protein TcasGA2_TC009960	Tribolium castaneum
		R:TGAACGGCTCTTAACTATGAA	21	55.32	38.1
N0242	Tl_Uni_005843	F:CAAGATCCTACTTCGTCGTAA	21	54.75	42.86	154	(TG)6	hypothetical protein DAPPUDRAFT_98435	Daphnia pulex
		R:AGAAGTGTACGCTCATGTCAC	21	55.4	47.62
N0243	Tl_Uni_005852	F:AGGCTGTTCTTCAATACCTCT	21	54.81	42.86	152	(CAG)5
		R:TTACCTAGTTTGACCGAAATG	21	54.62	38.1
N0244	Tl_Uni_005853	F:AGGCTGTTCTTCAATACCTCT	21	54.81	42.86	152	(CAG)5
		R:TTACCTAGTTTGACCGAAATG	21	54.62	38.1
N0245	Tl_Uni_005866	F:ATTGTGTACGAAAGGGAAGAC	21	55.82	42.86	149	(TG)7
		R:ATACATTGGACGAGTAAATGC	21	54.38	38.1
N0246	Tl_Uni_005867	F:ATTGTGTACGAAAGGGAAGAC	21	55.82	42.86	149	(TG)7
		R:ATACATTGGACGAGTAAATGC	21	54.38	38.1
N0247	Tl_Uni_005868	F:ATTGTGTACGAAAGGGAAGAC	21	55.82	42.86	149	(TG)7	hypothetical protein DAPPUDRAFT_323320	Daphnia pulex
		R:ATACATTGGACGAGTAAATGC	21	54.38	38.1
N0248	Tl_Uni_005871	F:AAATACAACATGTGGCCTCTA	21	54.86	38.1	159	(AC)7	putative guanine nucleotide exchange factor, partial	Panstrongylus megistus
		R:GAAGCAAGAGTGACAGAAAAA	21	54.89	38.1
N0249	Tl_Uni_005872	F:GAAGCAAGAGTGACAGAAAAA	21	54.89	38.1	159	(TG)7	PREDICTED: rho guanine nucleotide exchange factor 12 isoform X5	Bombus terrestris
		R:AAATACAACATGTGGCCTCTA	21	54.86	38.1
N0250	Tl_Uni_005888	F:CCAACAATGGGTAAGGATAAT	21	55.55	38.1	150	(TTA)6	PREDICTED: uncharacterized serine-rich protein C215.13-like	Megachile rotundata
		R:TCCCCATCGTTTACAGTAGTA	21	54.88	42.86
N0251	Tl_Uni_005909	F:CGCATAAGGAATAAACGAATA	21	54.85	33.33	159	(AGG)6	hypothetical protein DAPPUDRAFT_327034	Daphnia pulex
		R:ACATAATATTGAGCCACGGTA	21	54.84	38.1
N0252	Tl_Uni_005916	F:TGCTATGTCCACCAGTAGTGT	21	55.71	47.62	158	(GT)6	putative transcription factor hivep3, partial	Panstrongylus megistus
		R:GCAACACTCGTAATTCTGTTT	21	54.65	38.1
N0253	Tl_Uni_005929	F:CTTTCCTCCTTCACCCTTAC	20	55.46	50	147	(CA)6	PREDICTED: uncharacterized protein LOC658431 isoform X3	Tribolium castaneum
		R:ACTTGCCTGCATGTGTGT	18	55.89	50
N0254	Tl_Uni_005929	F:TCGGAAACCTGAATTATAAGC	21	56.12	38.1	125	(CTT)5	PREDICTED: uncharacterized protein LOC658431 isoform X3	Tribolium castaneum
		R:ACGCAGAGATACTGGAAGAA	20	55.11	45
N0255	Tl_Uni_005930	F:CTTTCCTCCTTCACCCTTAC	20	55.46	50	147	(CA)6	PREDICTED: uncharacterized protein LOC658431 isoform X1	Tribolium castaneum
		R:ACTTGCCTGCATGTGTGT	18	55.89	50
N0256	Tl_Uni_005930	F:TCGGAAACCTGAATTATAAGC	21	56.12	38.1	125	(CTT)5	PREDICTED: uncharacterized protein LOC658431 isoform X1	Tribolium castaneum
		R:ACGCAGAGATACTGGAAGAA	20	55.11	45
N0257	Tl_Uni_005936	F:TCCCCATCGTTTACAGTAGTA	21	54.88	42.86	150	(TAA)6	PREDICTED: uncharacterized serine-rich protein C215.13-like	Megachile rotundata
		R:CCAACAATGGGTAAGGATAAT	21	55.55	38.1
N0258	Tl_Uni_005942	F:GGTAGCATTTGGCTATCCT	19	54.4	47.37	177	(GTG)6	PREDICTED: A disintegrin and metalloproteinase with thrombospondin motifs 9	Orussus abietinus
		R:CCATGGTTCATTAAAAGAAGTT	22	55.11	31.82
N0259	Tl_Uni_005965	F:GATTGAAGACAAAGGTGAAGA	21	54.47	38.1	124	(CCT)7	GRAM domain-containing protein 1B	Zootermopsis nevadensis
		R:AATGTTTCCAATGGAGGAG	19	54.93	42.11
N0260	Tl_Uni_005970	F:TCACTAGGACGAGACAAACAG	21	55.56	47.62	136	(CA)6	unnamed protein product	Caenorhabditis elegans
		R:GCCACGAGTGTGTGTGTG	18	58.03	61.11
N0261	Tl_Uni_006017	F:CTCATCCCAAAAATAGACAAA	21	54.5	33.33	154	(GGA)6	GE23613	Drosophila yakuba
		R:CTTGGTGTCAATGTTGTTCTT	21	55.22	38.1
N0262	Tl_Uni_006022	F:GCTTATCACTTTGGTGTAACG	21	55.11	42.86	156	(CA)7
		R:GTTACGTTTGTGTTCATGGTT	21	55.09	38.1
N0263	Tl_Uni_006022	F:CAGCTTTGATCGACTAACAAT	21	54.74	38.1	151	(TC)9
		R:GGATAAGGTTTTGTCCTGTCT	21	54.9	42.86
N0264	Tl_Uni_006073	F:GAAGTTCAAGGTGATCGAGTA	21	54.5	42.86	218	(TGC)5	Putative gtp-specific succinyl-coa synthetase beta subunit	Ixodes ricinus
		R:TCTGCTTAGTCTTAAGGTGGT	21	53.5	42.86
N0265	Tl_Uni_006083	F:GATGACGGCGAATAACAG	18	55.02	50	172	(TAA)17	hypothetical protein DAPPUDRAFT_37607, partial	Daphnia pulex
		R:ACGCGGTATATTCCTAAGTTT	21	54.87	38.1
N0266	Tl_Uni_006084	F:ACATAATATTGAGCCACGGTA	21	54.84	38.1	159	(CCT)6	hypothetical protein DAPPUDRAFT_327034	Daphnia pulex
		R:CGCATAAGGAATAAACGAATA	21	54.85	33.33
N0267	Tl_Uni_006111	F:ATCTGAGTCAGGAGAGGAATC	21	54.9	47.62	156	(AAG)5	PREDICTED: serine/arginine repetitive matrix protein 1 isoform X6	Orussus abietinus
		R:TGCTTCTTTTCCTTCTTCTTC	21	55.63	38.1
N0268	Tl_Uni_006111	F:ATCTGAGTCAGGAGAGGAATC	21	54.9	47.62	169	(AAG)5	PREDICTED: serine/arginine repetitive matrix protein 1 isoform X6	Orussus abietinus
		R:CTTGCTCTTCCTATGCTTCTT	21	55.69	42.86
N0269	Tl_Uni_006112	F:ATCTGAGTCAGGAGAGGAATC	21	54.9	47.62	156	(AAG)5	PREDICTED: serine/arginine repetitive matrix protein 1 isoform X6	Orussus abietinus
		R:TGCTTCTTTTCCTTCTTCTTC	21	55.63	38.1
N0270	Tl_Uni_006112	F:AGAAGAAGAAGAAGCACGAGT	21	55.16	42.86	176	(AAG)5	PREDICTED: serine/arginine repetitive matrix protein 1 isoform X6	Orussus abietinus
		R:GCCCAAAAAGCTACTTACTTC	21	55.16	42.86
N0271	Tl_Uni_006130	F:TAAACAATTGGAGGAACTGC	20	55.38	40	155	(AG)6	PREDICTED: trichohyalin isoform X1	Monomorium pharaonis
		R:GACTATTATTCGCTTGTTGGA	21	54.68	38.1
N0272	Tl_Uni_006131	F:TAAACAATTGGAGGAACTGC	20	55.38	40	155	(AG)6	PREDICTED: ELKS/Rab6-interacting/CAST family member 1 isoform X2	Solenopsis invicta
		R:GACTATTATTCGCTTGTTGGA	21	54.68	38.1
N0273	Tl_Uni_006131	F:ACAGAAAGCAATTACGTGAGA	21	55.22	38.1	150	(TC)12	PREDICTED: ELKS/Rab6-interacting/CAST family member 1 isoform X2	Solenopsis invicta
		R:CTAACAAATTCTTCCCCATTT	21	55.03	33.33
N0274	Tl_Uni_006151	F:CTGTCGAAGAAACAAAACAAT	21	54.63	33.33	145	(CAA)5	hypothetical protein DAPPUDRAFT_315683	Daphnia pulex
		R:TTACTGTCTTCGCAATTAAGC	21	55.08	38.1
N0275	Tl_Uni_006214	F:GTATGCATGGATATCGAAAGA	21	55.27	38.1	145	(TCT)5	PREDICTED: condensin-2 complex subunit H2-like	Aplysia californica
		R:TAAAGCTGTCGCAGACTACAT	21	55.41	42.86
N0276	Tl_Uni_006214	F:TTCCTGGAAGACACAGATAAA	21	54.95	38.1	149	(ATA)10	PREDICTED: condensin-2 complex subunit H2-like	Aplysia californica
		R:TGCTGTTTTGGATTTGTTTAC	21	55.48	33.33
N0277	Tl_Uni_006215	F:GTATGCATGGATATCGAAAGA	21	55.27	38.1	145	(TCT)5	PREDICTED: condensin-2 complex subunit H2-like	Aplysia californica
		R:TAAAGCTGTCGCAGACTACAT	21	55.41	42.86
N0278	Tl_Uni_006215	F:TTCCTGGAAGACACAGATAAA	21	54.95	38.1	149	(ATA)10	PREDICTED: condensin-2 complex subunit H2-like	Aplysia californica
		R:TGCTGTTTTGGATTTGTTTAC	21	55.48	33.33
N0279	Tl_Uni_006327	F:GCTATACTGCTTTGCTCTACG	21	54.87	47.62	157	(TTG)5
		R:GCCGTTCCTCTCATTTACTAT	21	55.19	42.86
N0280	Tl_Uni_006339	F:GTTCCCGTCCTATACTCAGTT	21	54.94	47.62	150	(GAA)5	PREDICTED: midasin	Monomorium pharaonis
		R:TGAGCAATCAAGACCATATCT	21	54.88	38.1
N0281	Tl_Uni_006353	F:ATGTGCAGCACCTTCTTG	18	55.65	50	162	(TG)6	Rab GDP dissociation inhibitor beta family protein	Ancylostoma duodenale
		R:CTTTGAGACTTAGCTGGCTATT	22	54.95	40.91
N0282	Tl_Uni_006406	F:ATCATCATCAACTTGAACTGG	21	55.05	38.1	150	(CAT)6	hypothetical protein DAPPUDRAFT_300013	Daphnia pulex
		R:TCCCATCCCGTAACTAATACT	21	55.32	42.86
N0283	Tl_Uni_006408	F:CACGATTCTAGTTTTGGAACA	21	55.48	38.1	224	(AAG)8	hypothetical protein Phum_PHUM411800	Pediculus humanus corporis
		R:GTCTTGGACTTGACCGTCT	19	55.06	52.63
N0284	Tl_Uni_006432	F:TTCCGTAAGCGTCCACTAT	19	55.86	47.37	164	(GCT)7	Taiman-B	Blattella germanica
		R:AGTCCCTTACAGGAACATTCT	21	54.49	42.86
N0285	Tl_Uni_006441	F:TTTACTGCGCTTTCTCACTAC	21	55.14	42.86	136	(CT)8	G/t mismatch-specific thymine DNA glycosylase, putative	Pediculus humanus corporis
		R:TGCATACATCCATAGAGCATA	21	54.35	38.1
N0286	Tl_Uni_006441	F:GACACCACTTGTCAACTTTTC	21	54.73	42.86	148	(TG)6	G/t mismatch-specific thymine DNA glycosylase, putative	Pediculus humanus corporis
		R:CATTAATTCTTCCACTCGTTG	21	55	38.1
N0287	Tl_Uni_006443	F:CACCGCTGTTCCTCCTAC	18	56.69	61.11	158	(ACC)8	CRE-CLEC-202 protein	Caenorhabditis remanei
		R:CTGAGGTGGTAGTTGTGGTAA	21	55.26	47.62
N0288	Tl_Uni_006569	F:CACGTAATAGAAAGGAGACCA	21	54.59	42.86	154	(AAT)5	PREDICTED: diphosphoinositol polyphosphate phosphohydrolase 2-like	Diaphorina citri
		R:CATTTATAATTCGTCGTGACC	21	54.81	38.1
N0289	Tl_Uni_006596	F:CATCCATATGCAATCTGTTCT	21	55.18	38.1	150	(CAG)6	hypothetical protein DAPPUDRAFT_214226	Daphnia pulex
		R:AACTTTGAGACGTTTTTGTTG	21	54.71	33.33
N0290	Tl_Uni_006681	F:CCAGCTCTATGAGAACCTCTT	21	55.38	47.62	171	(CCAT)4	PREDICTED: malate synthase, glyoxysomal-like	Ceratitis capitata
		R:GAAGTGGGACACATTCTGAC	20	55.35	50
N0291	Tl_Uni_006729	F:CAATGGACCACATTGATTTAT	21	54.87	33.33	155	(AG)9	Growth arrest-specific protein 2, partial	Stegodyphus mimosarum
		R:ATATTTCGGCCAAGTATTCAC	21	55.84	38.1
N0292	Tl_Uni_006808	F:TCTTCCATTTCTTTTCATCCT	21	55.52	33.33	150	(TA)9	hypothetical protein DAPPUDRAFT_43397, partial	Daphnia pulex
		R:AGTCGTTTCCTCAAACTTTTC	21	55.26	38.1
N0293	Tl_Uni_006878	F:GTCTTCTTCCCACAATTTCTC	21	55.42	42.86	145	(TTC)5	hypothetical protein DAPPUDRAFT_309848	Daphnia pulex
		R:GGCTTTAAGAGAAGAGGAAGA	21	54.77	42.86
N0294	Tl_Uni_006878	F:ATCTTTCTCTTTGCCTTTTTC	21	54.63	33.33	158	(TCC)5	hypothetical protein DAPPUDRAFT_309848	Daphnia pulex
		R:CACACCCTGTGAGACATAGAG	21	55.69	52.38
N0295	Tl_Uni_006879	F:CACACCCTGTGAGACATAGAG	21	55.69	52.38	158	(GGA)5	hypothetical protein DAPPUDRAFT_309848	Daphnia pulex
		R:ATCTTTCTCTTTGCCTTTTTC	21	54.63	33.33
N0296	Tl_Uni_006879	F:GGCTTTAAGAGAAGAGGAAGA	21	54.77	42.86	145	(GAA)5	hypothetical protein DAPPUDRAFT_309848	Daphnia pulex
		R:GTCTTCTTCCCACAATTTCTC	21	55.42	42.86
N0297	Tl_Uni_006892	F:TATTTAGCGACTGACGAACTG	21	55.83	42.86	151	(AC)9	hypothetical protein DAPPUDRAFT_300090	Daphnia pulex
		R:GTCCGTCCATTATCTTTTTGT	21	55.74	38.1
N0298	Tl_Uni_006893	F:ATCTTTTCGCTCATGTTTGTA	21	55.15	33.33	139	(TG)9
		R:GTCACCGCGAATCCTCGT	18	62.25	61.11
N0299	Tl_Uni_006897	F:CTTTGTCCACCCAAGTGAT	19	55.85	47.37	176	(TTC)8	PREDICTED: salivary glue protein Sgs-3-like	Musca domestica
		R:TATAGACAAGTGCATGAGCAG	21	54.19	42.86
N0300	Tl_Uni_006899	F:GTACCACATGTTCTCCTGCT	20	55.13	50	177	(CCG)6	Replication protein A 70 kDa DNA-binding subunit	Bactrocera dorsalis
		R:CAGAGCCTGACCACGAAG	18	57.97	61.11
N0301	Tl_Uni_006903	F:CGTAGTAAGCTACCTGAGCTG	21	54.78	52.38	157	(AC)6
		R:AAAACCAGTAAGGCAAGAAGT	21	54.92	38.1
N0302	Tl_Uni_006903	F:GGCTGCTTCACATACATACAT	21	55.29	42.86	129	(CA)6
		R:CGTATCTTTGGAGGGAACAT	20	56.6	45
N0303	Tl_Uni_006923	F:CTTTCTGACCAGAACGAACTA	21	54.77	42.86	141	(ATT)5	PREDICTED: alpha-2-macroglobulin-like protein 1 isoform X2	Wasmannia auropunctata
		R:AGGTACTTTCGTCCCTACAAC	21	55.02	47.62
N0304	Tl_Uni_006923	F:TTGAGTTTATACTGGGCACTT	21	54.2	38.1	154	(AATA)4	PREDICTED: alpha-2-macroglobulin-like protein 1 isoform X2	Wasmannia auropunctata
		R:CGTAAACAGAACTAACGAACG	21	55.35	42.86
N0305	Tl_Uni_006992	F:AATATACGCGAAAATGAAGTG	21	54.74	33.33	112	(CCA)5	acetylcholinesterase type 1	Chilo auricilius
		R:AAATTACAAATAGGCCCGTAG	21	55.25	38.1
N0306	Tl_Uni_006996	F:CAGAAGCTACCTAGTGCAAAA	21	55.15	42.86	168	(ATT)5	hypothetical protein DAPPUDRAFT_311909	Daphnia pulex
		R:AAGTGATCTGGTGTTTTCTGA	21	54.83	38.1
N0307	Tl_Uni_007027	F:CGTTGAACAAGAACTTCTCAG	21	55.26	42.86	146	(ATTT)4	PREDICTED: pleckstrin homology domain-containing family G member 5 isoform X4	Nasonia vitripennis
		R:TTCGTTGAGATAACTTTAGCAG	22	54.3	36.36
N0308	Tl_Uni_007028	F:CGTTGAACAAGAACTTCTCAG	21	55.26	42.86	146	(ATTT)4	PREDICTED: pleckstrin homology domain-containing family G member 5 isoform X4	Nasonia vitripennis
		R:TTCGTTGAGATAACTTTAGCAG	22	54.3	36.36
N0309	Tl_Uni_007033	F:CCAATAATAATCACGGTTCAC	21	54.65	38.1	159	(CAA)5	PREDICTED: protein bric-a-brac 1	Ceratosolen solmsi marchali
		R:ATGATGACGATGACAAAGAAG	21	55.22	38.1
N0310	Tl_Uni_007063	F:AACTAGTAGGCAAATGTCACG	21	54.7	42.86	164	(CGA)5	hypothetical protein DAPPUDRAFT_41072, partial	Daphnia pulex
		R:CATCTCCTTCTTCATCATCAG	21	54.84	42.86
N0311	Tl_Uni_007077	F:GTGTTCCAGATCAAGTTACCA	21	55.13	42.86	144	(CT)7	hypothetical protein DAPPUDRAFT_324047	Daphnia pulex
		R:AAGCGTGGATATGTTATGTGT	21	54.73	38.1
N0312	Tl_Uni_007167	F:TCTGCGACTACTATGCCTATG	21	55.79	47.62	137	(GAT)5	hypothetical protein DAPPUDRAFT_301543	Daphnia pulex
		R:ATAGTCCAGTCCGAGAAGCTA	21	55.82	47.62
N0313	Tl_Uni_007171	F:CAAAGAAACAAATATGGCAAC	21	55.01	33.33	141	(CCA)5	hypothetical protein DAPPUDRAFT_213367	Daphnia pulex
		R:TTTCTTGAAACAGGAAAGTCA	21	55.16	33.33
N0314	Tl_Uni_007188	F:GATGACAGAACCCAGTGTCT	20	54.89	50	129	(AGC)6	hypothetical protein	Rhipicephalus pulchellus
		R:TCCTTCTCTTCCTCCTTCTC	20	55.2	50
N0315	Tl_Uni_007189	F:CGGTTCTACAGATCCTAAGGT	21	55.11	47.62	191	(GCA)5
		R:AGAGGAGAGACAAGAGACTGG	21	55.24	52.38
N0316	Tl_Uni_007190	F:CGGTTCTACAGATCCTAAGGT	21	55.11	47.62	191	(GCA)5
		R:AGAGGAGAGACAAGAGACTGG	21	55.24	52.38
N0317	Tl_Uni_007198	F:AAATATGGAGCTGGAAACCT	20	55.41	40	150	(TG)7
		R:CACTGACGGACTAGTGTACCA	21	56.25	52.38
N0318	Tl_Uni_007211	F:GTCTGCGCAGTTCTCTAGTAA	21	55.12	47.62	153	(CGT)5
		R:GGATAGATTCGGGAAAGTCT	20	54.89	45
N0319	Tl_Uni_007234	F:TCTCTGCTTTGCATCTTTAAC	21	55.02	38.1	151	(CTT)5	hypothetical protein L798_08723	Zootermopsis nevadensis
		R:AAATGCATTAAACAGTTCAGC	21	54.75	33.33
N0320	Tl_Uni_007235	F:TTGACTGTTACCAAATGGAAG	21	55.32	38.1	140	(AAG)5	hypothetical protein L798_08723	Zootermopsis nevadensis
		R:ATCGGTCTTCTTAATGGTGAT	21	55.26	38.1
N0321	Tl_Uni_007269	F:TGGTTCTAGTCATCATTTTCG	21	55.4	38.1	148	(AAT)5	hypothetical protein DAPPUDRAFT_307972	Daphnia pulex
		R:GAAAACGAGATACACACTTGC	21	55.04	42.86
N0322	Tl_Uni_007270	F:TGGTTCTAGTCATCATTTTCG	21	55.4	38.1	148	(AAT)5	hypothetical protein DAPPUDRAFT_307972	Daphnia pulex
		R:GAAAACGAGATACACACTTGC	21	55.04	42.86
N0323	Tl_Uni_007352	F:TTGGCGGAGTAGTACAAAGTA	21	55.27	42.86	146	(TTA)5
		R:AGGCAATTGTATCCTGAAAAT	21	55.43	33.33
N0324	Tl_Uni_007354	F:TTTTAAAGTCGGAGGGTAAAT	21	54.82	33.33	146	(GAG)5	hypothetical protein L798_06627, partial	Zootermopsis nevadensis
		R:AACTGAGCTGTCTTCTTCTCC	21	55.4	47.62
N0325	Tl_Uni_007354	F:TATTCCACATGGACATACAGG	21	55.82	42.86	139	(ATC)5	hypothetical protein L798_06627, partial	Zootermopsis nevadensis
		R:GCTTAAAGACAAGGCATCTTT	21	55.53	38.1
N0326	Tl_Uni_007373	F:CATAAGAAAAGACACGCTCTG	21	55.39	42.86	150	(CA)6	Homeotic protein female sterile	Zootermopsis nevadensis
		R:TGGAATTCAGACGTATGTGA	20	54.93	40
N0327	Tl_Uni_007451	F:GAGAACAAACCTCTCTACGTG	21	54.16	47.62	151	(AAAT)4
		R:CTTTTGCTCTATTTTTCGAGTT	22	54.93	31.82
N0328	Tl_Uni_007469	F:GTCGATTAACAACTCCTGTGT	21	54.28	42.86	159	(CGA)5	hypothetical protein DAPPUDRAFT_279510, partial	Daphnia pulex
		R:CCCTTAACTTTGTCCGAATC	20	56.3	45
N0329	Tl_Uni_007491	F:GCGTTTTACAATGACACATTT	21	55.34	33.33	202	(GTA)6	PREDICTED: insulin-like receptor	Acromyrmex echinatior
		R:CCACTTCCTACTTCCACAACT	21	55.91	47.62
N0330	Tl_Uni_007491	F:AGTAATCCAAGGGAGATAACG	21	55.04	42.86	148	(GTA)6	PREDICTED: insulin-like receptor	Acromyrmex echinatior
		R:TACCTCCACTACCACTACTGC	21	54.5	52.38
N0331	Tl_Uni_007494	F:AGCAATCTTTGACCCTAACTT	21	54.84	38.1	150	(AAG)6	PREDICTED: eukaryotic translation initiation factor 2 subunit 2-like isoform X3	Apis dorsata
		R:TCTTTGTCTTCTTCTTGATCC	21	53.69	38.1
N0332	Tl_Uni_007500	F:TTCGTTAGGACCGTTCTTTAT	21	55.66	38.1	162	(TGG)5	hypothetical protein DAPPUDRAFT_231239	Daphnia pulex
		R:CGAGACTACTCTTGATTCCTG	21	54.26	47.62
N0333	Tl_Uni_007647	F:TAGAAAATGCAAAGAAGAACG	21	55.05	33.33	155	(TC)6	WD repeat-containing protein 42A	Zootermopsis nevadensis
		R:CCAACTTGGATAGTTGAACAC	21	54.72	42.86
N0334	Tl_Uni_007773	F:TTGCCTTAATAGAGAAACGTG	21	54.93	38.1	144	(TC)6
		R:AACCTTCGGTTGTAAAGGAT	20	55.33	40
N0335	Tl_Uni_007779	F:AGTGATGGTGATTGTTCAGAC	21	54.93	42.86	167	(CAT)5	Myosin-Ie	Camponotus floridanus
		R:AAGAACGGTACCACAATGTC	20	54.97	45
N0336	Tl_Uni_007836	F:AAAGAAGAGCAAGTGCTGAC	20	54.88	45	144	(GAA)5	hypothetical protein DAPPUDRAFT_105663	Daphnia pulex
		R:ACGTTTCTTCTTTTCAGGTTC	21	55.26	38.1
N0337	Tl_Uni_007842	F:GATTATTTGACTTCGCAACAG	21	55.15	38.1	134	(AG)6	putative nuclear receptor corepressor 1, partial	Panstrongylus megistus
		R:GAAGAACGGGAAGGAATATC	20	55.3	45
N0338	Tl_Uni_007872	F:TGTGGTATTTAAAAGCAGTCG	21	55.67	38.1	151	(AAAT)4	PREDICTED: glycine-rich cell wall structural protein-like	Nasonia vitripennis
		R:TCACGTTTCCGAAGTATAAAA	21	55.18	33.33
N0339	Tl_Uni_007893	F:TTTACAACCTTGTCACCTTGT	21	54.81	38.1	133	(CTTC)4	PREDICTED: 2-amino-3-carboxymuconate-6-semialdehyde decarboxylase-like	Ceratitis capitata
		R:ACTAGCCCTTGAAGAAGAAAA	21	55.12	38.1
N0340	Tl_Uni_007931	F:AAAGTACATTGAGGTCCCAGT	21	55.25	42.86	144	(AAG)5	PREDICTED: titin isoform X2	Bactrocera cucurbitae
		R:TCGACGATCTTCTCAACTTT	20	55.07	40
N0341	Tl_Uni_007932	F:GTCACCAAGATTGTCAGAAAG	21	54.83	42.86	151	(AAG)5	PREDICTED: titin isoform X2	Bactrocera cucurbitae
		R:CTTCAATGATCTTTTCCACTG	21	54.95	38.1
N0342	Tl_Uni_008017	F:GGTGATGTTGGAGAAAGTACC	21	56.08	47.62	151	(AG)6	hypothetical protein	Lygus hesperus
		R:CTAAACCCTTCCTGTAAAAGC	21	55.02	42.86
N0343	Tl_Uni_008043	F:GGTTTGTTGAGGTTGGTTAG	20	54.71	45	146	(TTG)8	hypothetical protein	Lygus hesperus
		R:AGATCAACTTCAATTCATTCG	21	54.45	33.33
N0344	Tl_Uni_008215	F:ATATCACCACAGCTGATAAGG	21	54.36	42.86	152	(TG)14
		R:TACCTTCTCTTCCCACAACTT	21	55.55	42.86
N0345	Tl_Uni_008218	F:TTTCGTAATTGGCAGAAGTT	20	55.14	35	146	(GTG)5	hypothetical protein DAPPUDRAFT_223127	Daphnia pulex
		R:CATAGAAGAGCAAACGAAGTG	21	55.39	42.86
N0346	Tl_Uni_008225	F:GTCGATGCAGACTCATATCC	20	55.58	50	160	(TC)6	hypothetical protein DAPPUDRAFT_308596	Daphnia pulex
		R:GACGACATGAAAGTACGAAGT	21	54.45	42.86
N0347	Tl_Uni_008259	F:GAATGCGCTTAATTTCTTAGG	21	56.02	38.1	149	(ATA)5
		R:TTACAAATTAACACACGCACA	21	55.36	33.33
N0348	Tl_Uni_008260	F:GAATGCGCTTAATTTCTTAGG	21	56.02	38.1	149	(ATA)5
		R:TTACAAATTAACACACGCACA	21	55.36	33.33
N0349	Tl_Uni_008292	F:CGTGTCGAGAACATATATCAA	21	53.8	38.1	165	(GAAA)4	hypothetical protein DAPPUDRAFT_304684	Daphnia pulex
		R:CTTTGACGAATAACACGTAGC	21	55.26	42.86
N0350	Tl_Uni_008363	F:TATATCTGTTCTACCGCCTTG	21	54.73	42.86	151	(CCA)7	PREDICTED: rRNA 2'-O-methyltransferase fibrillarin isoform X2	Fopius arisanus
		R:TACAGAAAGCCAACAAAGAAG	21	54.96	38.1
N0351	Tl_Uni_008383	F:TACTAGTGCTTCGAAGTTTGG	21	54.99	42.86	155	(AATT)4	PREDICTED: threonine aspartase 1	Musca domestica
		R:TGGTAGTCTCGTCTGGTTTTA	21	55.07	42.86
N0352	Tl_Uni_008414	F:GACATTGATGAAAGAAGCGTA	21	55.55	38.1	157	(CAG)5	PREDICTED: POU domain protein CF1A-like	Apis mellifera
		R:CTGATCAGGAGAAATGGTTG	20	55.65	45
N0353	Tl_Uni_008428	F:TGCCTTCGGAAGTTTTAAGTA	21	56.8	38.1	147	(AAT)5	hypothetical protein M513_08078, partial	Trichuris suis
		R:CGTTGATATCGAGGCTTATTT	21	56.15	38.1
N0354	Tl_Uni_008429	F:CGTTGATATCGAGGCTTATTT	21	56.15	38.1	147	(TTA)5	hypothetical protein M513_08078, partial	Trichuris suis
		R:TGCCTTCGGAAGTTTTAAGTA	21	56.8	38.1
N0355	Tl_Uni_008443	F:AAGTGGTACTTGGTTGTTGTG	21	55.17	42.86	168	(GCTG)4	Splicing factor, arginine/serine-rich 7	Zootermopsis nevadensis
		R:CGTTTAGCAGTGTCTCTTGTC	21	55.29	47.62
N0356	Tl_Uni_008444	F:AAGTGGTACTTGGTTGTTGTG	21	55.17	42.86	168	(GCTG)4	Splicing factor, arginine/serine-rich 7	Zootermopsis nevadensis
		R:CGTTTAGCAGTGTCTCTTGTC	21	55.29	47.62
N0357	Tl_Uni_008475	F:GTAGCAGGAGTAGCGAAAAAT	21	55.56	42.86	148	(TG)8
		R:TATGATAGCCTCCTCCTTTTC	21	55.24	42.86
N0358	Tl_Uni_008501	F:TATTTGCCTCCTTCTTTCTTT	21	55.06	33.33	151	(GA)8	PREDICTED: alanine aminotransferase 2	Monomorium pharaonis
		R:CATGGATTCCAAGAATGATTA	21	55.09	33.33
N0359	Tl_Uni_008534	F:GTCACATATGCTAGGGTCGTA	21	55.3	47.62	162	(GGA)5	PREDICTED: broad-complex isoform X1	Tribolium castaneum
		R:TCCATATTGCTTAGATGAGGA	21	55	38.1
N0360	Tl_Uni_008537	F:ACTTGTGCACACAACGACTA	20	55.21	45	148	(TG)6	LOW QUALITY PROTEIN: putative homeotic Sex combs reduced protein	Daphnia pulex
		R:TCGTTCTAGGAGAAGGAGAAG	21	55.51	47.62
N0361	Tl_Uni_008575	F:TTCGGTTATCTCCAATAACAA	21	54.94	33.33	162	(CAA)5	hypothetical protein DAPPUDRAFT_316558	Daphnia pulex
		R:TCTTACTTCTTTCCGGTGATT	21	55.63	38.1
N0362	Tl_Uni_008576	F:TCTTACTTCTTTCCGGTGATT	21	55.63	38.1	162	(TTG)5	hypothetical protein DAPPUDRAFT_316558	Daphnia pulex
		R:TTCGGTTATCTCCAATAACAA	21	54.94	33.33
N0363	Tl_Uni_008641	F:GAATGCGCTTAATTTCTTAGG	21	56.02	38.1	149	(ATA)5
		R:TTACAAATTAACACACGCACA	21	55.36	33.33
N0364	Tl_Uni_008642	F:GAATGCGCTTAATTTCTTAGG	21	56.02	38.1	149	(ATA)5
		R:TTACAAATTAACACACGCACA	21	55.36	33.33
N0365	Tl_Uni_008667	F:AGGTTTAAGGTGCGAACTATT	21	54.89	38.1	155	(AT)7
		R:TATGGGCTTCACTCTGATAAA	21	55.08	38.1
N0366	Tl_Uni_008667	F:GAATGCGCTTAATTTCTTAGG	21	56.02	38.1	149	(ATA)5
		R:TTACAAATTAACACACGCACA	21	55.36	33.33
N0367	Tl_Uni_008668	F:AGGTTTAAGGTGCGAACTATT	21	54.89	38.1	155	(AT)7
		R:TATGGGCTTCACTCTGATAAA	21	55.08	38.1
N0368	Tl_Uni_008668	F:GAATGCGCTTAATTTCTTAGG	21	56.02	38.1	149	(ATA)5
		R:TTACAAATTAACACACGCACA	21	55.36	33.33
N0369	Tl_Uni_008672	F:AATACAAGGATTCCACGAAA	20	54.73	35	146	(ATAA)4	hypothetical protein DAPPUDRAFT_307555	Daphnia pulex
		R:CAAGTTCCAGTCCAACAATAC	21	54.72	42.86
N0370	Tl_Uni_008680	F:CTGTGGTAGTGGCTACTGTGT	21	55.36	52.38	148	(GTG)5	hypothetical protein DAPPUDRAFT_202334	Daphnia pulex
		R:GAGAAAGTTAACGTGCAAACA	21	55.71	38.1
N0371	Tl_Uni_008695	F:GGCTTTGTAGGCTTGTAAAAA	21	56.39	38.1	152	(TCT)5	PREDICTED: cactin	Wasmannia auropunctata
		R:CTAAACAAGACGCTGAAGGTA	21	54.99	42.86
N0372	Tl_Uni_008734	F:CTGCAGGCTTTAACATACATT	21	54.8	38.1	145	(GT)9	hypothetical protein DAPPUDRAFT_303269	Daphnia pulex
		R:CAAAATTATAGGCAAACGATG	21	55.15	33.33
N0373	Tl_Uni_008765	F:CATCTTGAATCCTTCCTTCA	20	55.26	40	148	(TAA)5
		R:TGACCACTATTGAGAAGCACT	21	55.04	42.86
N0374	Tl_Uni_008807	F:AGGTGGAAAGAACTGACAAAT	21	55.38	38.1	153	(CA)6	PREDICTED: CAD protein	Orussus abietinus
		R:AGCTTTGCTTAAGTACGTTTG	21	54.4	38.1
N0375	Tl_Uni_008812	F:GTTCCAATTCATCGAGTAAAA	21	54.49	33.33	153	(CGA)5	PREDICTED: phosphatidylinositol 4-kinase alpha isoform X2	Athalia rosae
		R:CAGGAATGCTGCTATATTTGT	21	54.72	38.1
N0376	Tl_Uni_008909	F:GAAAGTGAGTCAAGCACTGAT	21	54.54	42.86	156	(AGA)5	PREDICTED: FACT complex subunit SPT16-like	Aplysia californica
		R:TTCCTCTTCTTCTTCTTCCTC	21	54.55	42.86
N0377	Tl_Uni_008946	F:ATCCTAGTCATTGCAGGTTTT	21	55.5	38.1	149	(TG)8	putative secreted signaling factor WNT6	Daphnia pulex
		R:ACAAGGCTATAGAAGGACGAG	21	55.42	47.62
N0378	Tl_Uni_008947	F:GGGATAGTAGGGATTTTACCC	21	55.69	47.62	151	(CA)6	hypothetical protein DAPPUDRAFT_225308	Daphnia pulex
		R:CTTGTTATTTCGCGTAGTTGT	21	54.88	38.1
N0379	Tl_Uni_008964	F:ATAGAAGGCAAACTTGGATTT	21	54.78	33.33	159	(TA)6	hypothetical protein DAPPUDRAFT_100309	Daphnia pulex
		R:GGTTAAGCTGCAAATATGAAC	21	54.3	38.1
N0380	Tl_Uni_009011	F:TGGGAGTAAATTCTCAGTGTG	21	55.31	42.86	157	(CAT)5
		R:ATTCTCTCTTTCTCTCGTTCG	21	55.5	42.86
N0381	Tl_Uni_009043	F:ATTACACTTCGTTAGCAGCAG	21	55.02	42.86	152	(GA)6	PREDICTED: lactadherin-like isoform X2	Crassostrea gigas
		R:CAAAAGGGAAGAAAACTCATT	21	55.21	33.33
N0382	Tl_Uni_009098	F:GACCAAAGATTGTATGCATGT	21	55.09	38.1	174	(GA)6	hypothetical protein DAPPUDRAFT_261067	Daphnia pulex
		R:GGTGGTGGCTCTACTACTACTC	22	54.78	54.55
N0383	Tl_Uni_009113	F:GAATATTCCATTTTGGATTGG	21	55.99	33.33	166	(AAAT)4	hypothetical protein DAPPUDRAFT_60262, partial	Daphnia pulex
		R:TCAACGAGAATCGTCTTTCTA	21	55.28	38.1
N0384	Tl_Uni_009189	F:AGGACACTTCTAACCTTGCTC	21	55.29	47.62	158	(ATGT)4	RNA-directed DNA polymerase from mobile element jockey	Lygus hesperus
		R:TCGAAGTCGTAGGTGAGTATC	21	54.54	47.62
N0385	Tl_Uni_009200	F:TTCCGAGATTTTCTCCTTTAT	21	54.83	33.33	160	(GA)14
		R:CCAGTTTACTTCCCATTCTCT	21	55.07	42.86
N0386	Tl_Uni_009217	F:CAATGACGTCAGAGTACGAGT	21	55.41	47.62	147	(GAA)5	hypothetical protein DAPPUDRAFT_218819	Daphnia pulex
		R:TCTGATCTGTGACAGGTTCTT	21	54.8	42.86
N0387	Tl_Uni_009218	F:CAATGACGTCAGAGTACGAGT	21	55.41	47.62	147	(GAA)5	hypothetical protein DAPPUDRAFT_218819	Daphnia pulex
		R:TCTGATCTGTGACAGGTTCTT	21	54.8	42.86
N0388	Tl_Uni_009245	F:ACCAGCATAGAGAAATGTTTG	21	54.58	38.1	149	(AG)6	centrosomin-like protein	Daphnia pulex
		R:GGGATATGTTCGATTTTCTCT	21	54.92	38.1
N0389	Tl_Uni_009320	F:AGGTTTAAGGTGCGAACTATT	21	54.89	38.1	155	(AT)7
		R:TATGGGCTTCACTCTGATAAA	21	55.08	38.1
N0390	Tl_Uni_009320	F:GAATGCGCTTAATTTCTTAGG	21	56.02	38.1	149	(ATA)5
		R:TTACAAATTAACACACGCACA	21	55.36	33.33
N0391	Tl_Uni_009321	F:AGGTTTAAGGTGCGAACTATT	21	54.89	38.1	155	(AT)7
		R:TATGGGCTTCACTCTGATAAA	21	55.08	38.1
N0392	Tl_Uni_009321	F:GAATGCGCTTAATTTCTTAGG	21	56.02	38.1	149	(ATA)5
		R:TTACAAATTAACACACGCACA	21	55.36	33.33
N0393	Tl_Uni_009336	F:CCAACAATGGGTAAGGATAAT	21	55.55	38.1	150	(TTA)6	PREDICTED: uncharacterized serine-rich protein C215.13-like	Megachile rotundata
		R:TCCCCATCGTTTACAGTAGTA	21	54.88	42.86
N0394	Tl_Uni_009347	F:ACCAAAGTTCCTCATCTTCTC	21	55.01	42.86	149	(CTG)5	PREDICTED: agrin-like isoform X6	Apis florea
		R:TCAGTCTTCGTTGAAACTTGT	21	55.08	38.1
N0395	Tl_Uni_009449	F:TGTACAAGGTTTGTTCTCTTTG	22	54.73	36.36	145	(TC)8	BTG1-like protein	Coptotermes formosanus
		R:CGGGTCTATTTTGTTTTCTTT	21	55.25	33.33
N0396	Tl_Uni_009484	F:GAAAAACCTAATCCCGAAATA	21	55.12	33.33	156	(AATC)4	mucin 96D	Drosophila melanogaster
		R:TCATGAACTTGTGGGCTTA	19	55.1	42.11
N0397	Tl_Uni_009501	F:ACGATTCTTTGTCCTTCTAGC	21	55.37	42.86	150	(CA)6
		R:AAATGTGCTATGTCGTTCAGT	21	54.91	38.1
N0398	Tl_Uni_009509	F:TTCGGACGCATAGATACAG	19	54.79	47.37	155	(AT)8
		R:CCGGAAGTGACTACCTAAATA	21	53.77	42.86
N0399	Tl_Uni_009557	F:CGCGTTCAACACTTATCTAAT	21	54.8	38.1	151	(CA)6	Tyrosine-protein kinase transmembrane receptor Ror2	Zootermopsis nevadensis
		R:TAGGGCTCTAAATTGTGATGA	21	55.08	38.1
N0400	Tl_Uni_009573	F:CTCTTAAGCCCCAAGTTATTC	21	54.94	42.86	154	(CCA)5	Putative tick transposon, partial	Rhipicephalus pulchellus
		R:ATAATCAACCGTTTCAAACAC	21	54.27	33.33
N0401	Tl_Uni_009582	F:AATATTTCACAGCATCAAACC	21	54.35	33.33	158	(TG)10	homeotic protein	Daphnia magna
		R:CGTACCACATTACCCTTTACA	21	55.24	42.86
N0402	Tl_Uni_009582	F:GGAGGGTTGATTACTGTGATT	21	55.58	42.86	141	(GCT)5	homeotic protein	Daphnia magna
		R:AGCTACGGACCTATGAAAAAC	21	55.26	42.86
N0403	Tl_Uni_009602	F:ACAGAAGCTCATCACACAATC	21	55.28	42.86	156	(TC)6	Transmembrane and TPR repeat-containing protein 1	Camponotus floridanus
		R:TGAAAAGTTTGTGGTTCGTAT	21	54.91	33.33
N0404	Tl_Uni_009615	F:AATCTAAAACTTCTCCGGAAC	21	54.36	38.1	142	(ACC)5	putative germ-line stem cell division protein hiwi/piwi, partial	Panstrongylus megistus
		R:GGAGTTTGCATCTGTTGATTA	21	55.39	38.1
N0405	Tl_Uni_009640	F:CATCTTGAATCCTTCCTTCA	20	55.26	40	148	(TAA)5
		R:TGACCACTATTGAGAAGCACT	21	55.04	42.86
N0406	Tl_Uni_009684	F:ACTTGGGCACTAATTACCTTC	21	55.11	42.86	148	(CA)8
		R:CAAAAACAAACGCATAGAAAC	21	55.24	33.33
N0407	Tl_Uni_009684	F:GGTTTATCCGAGGTGACTATT	21	54.88	42.86	184	(AAT)6
		R:GCGTTCAATCACTGAATACTT	21	54.56	38.1
N0408	Tl_Uni_009777	F:CGACTTAATCCGTCCTATTTT	21	55.21	38.1	150	(TAA)7	PREDICTED: cysteine protease ATG4B-like isoform X1	Apis dorsata
		R:CTTCTTTGAAGTTCGTGCTAA	21	55.12	38.1
N0409	Tl_Uni_009794	F:CAAACACATAACCACGTTTG	20	55	40	159	(CG)6	PREDICTED: soma ferritin-like	Bombus impatiens
		R:GTGTGTGTGTGTGTGTGTGT	20	54	50
N0410	Tl_Uni_009802	F:ACGCTAGTATTGAAGATGCTG	21	54.93	42.86	157	(AG)6
		R:ATGTATGCAAATGACCAACTT	21	54.69	33.33
N0411	Tl_Uni_009812	F:GCACTTATCCTCTCTCAATCC	21	55.54	47.62	148	(CAC)5	Protein Wnt-7b, partial	Stegodyphus mimosarum
		R:TAAAGGTTTTAGCGTGCTGT	20	55.41	40
N0412	Tl_Uni_009813	F:TAAAGGTTTTAGCGTGCTGT	20	55.41	40	148	(GTG)5	Protein Wnt-7b, partial	Stegodyphus mimosarum
		R:GCACTTATCCTCTCTCAATCC	21	55.54	47.62
N0413	Tl_Uni_009848	F:TTTCGTTACAATTTTCTCTCCT	22	55	31.82	148	(TAC)6	putative igf-ii mrna-binding protein imp, partial	Triatoma infestans
		R:GCTCCACTTCACTGTTTTAGT	21	53.77	42.86
N0414	Tl_Uni_009877	F:CTCCGGTCCATCACTCAC	18	57.36	61.11	147	(CA)7	Putative f0f1-type atp synthase gamma subunit	Rhipicephalus pulchellus
		R:ATCACAAACGAACTTATCGAA	21	54.99	33.33
N0415	Tl_Uni_009975	F:GTTGCTGTAAAAGGAGGAGTT	21	55.3	42.86	144	(GCA)5	hypothetical protein DAPPUDRAFT_97997	Daphnia pulex
		R:GGACTACAAATCCCCTAAAGA	21	55.01	42.86
N0416	Tl_Uni_009977	F:CTTATTCCCAAACGTCTCTG	20	54.97	45	151	(GT)7	PREDICTED: probable Ras GTPase-activating protein isoform X2	Acyrthosiphon pisum
		R:ACTCTTACCCAAAGCTTTCAC	21	55.3	42.86
N0417	Tl_Uni_009989	F:AGACAATATTGACGAGGTTGA	21	54.8	38.1	147	(AAG)5	Putative methionine aminopeptidase 2-like isoform 1	Ixodes ricinus
		R:AAAGTGTCCGTAACTTGTTCA	21	54.97	38.1
N0418	Tl_Uni_009996	F:AATTACGTGGGTTTCACTGTA	21	54.79	38.1	141	(TG)6	hypothetical protein DAPPUDRAFT_54868, partial	Daphnia pulex
		R:AGGTAGCTTCATAAGCACTCA	21	54.49	42.86
N0419	Tl_Uni_010019	F:CGCTTTCTATACTCTTTTCGTT	22	54.97	36.36	158	(CA)6	PREDICTED: longitudinals lacking protein, isoforms H/M/V-like	Orussus abietinus
		R:AGGAGATCAGACATTCGACTT	21	55.45	42.86
N0420	Tl_Uni_010031	F:ATATCTTGTTCCGCTACGTC	20	54.5	45	151	(GAT)5	transcriptional regulator knirps-related-like protein	Daphnia pulex
		R:CTCTGTTGCCTCGTAAGTTC	20	55.19	50
N0421	Tl_Uni_010031	F:ACTGCTTGTTGGGTAACTTTT	21	55.64	38.1	151	(AGC)5	transcriptional regulator knirps-related-like protein	Daphnia pulex
		R:TCAGTTCTCTCTCACTTGCAT	21	55.15	42.86
N0422	Tl_Uni_010031	F:ACTGCTTGTTGGGTAACTTTT	21	55.64	38.1	151	(AGGT)4	transcriptional regulator knirps-related-like protein	Daphnia pulex
		R:TCAGTTCTCTCTCACTTGCAT	21	55.15	42.86
N0423	Tl_Uni_010034	F:CCAACACAACTGAAAAAGAAA	21	55.53	33.33	149	(AATT)4	PREDICTED: DNA-directed RNA polymerase I subunit RPA12	Microplitis demolitor
		R:CGAAGGACAGACCATTTATTA	21	54.54	38.1
N0424	Tl_Uni_010042	F:GTACAGTACTTGCTGGCTCTG	21	55.32	52.38	177	(CA)6	CRE-GRD-6 protein	Caenorhabditis remanei
		R:TTGTATCACTTGCTGACATTG	21	54.79	38.1
N0425	Tl_Uni_010042	F:ATTGACAATGATCTCCAACAG	21	55.05	38.1	164	(TGG)5	CRE-GRD-6 protein	Caenorhabditis remanei
		R:AAATGGAAATGCTGACATCTA	21	54.91	33.33
N0426	Tl_Uni_010070	F:ATTAAGGAAATCGTTGACACA	21	54.83	33.33	158	(TG)11
		R:GCTCATTTCTAGTCTGCTGAA	21	55.01	42.86
N0427	Tl_Uni_010136	F:CGGTTCTACAGATCCTAAGGT	21	55.11	47.62	191	(GCA)5
		R:AGAGGAGAGACAAGAGACTGG	21	55.24	52.38
N0428	Tl_Uni_010185	F:CCTCAACAACAGAACACTTTC	21	54.92	42.86	166	(CAA)6	hypothetical protein DAPPUDRAFT_303105	Daphnia pulex
		R:AGTTGTTGAAGTTGCCTTGT	20	54.93	40
N0429	Tl_Uni_010256	F:AGAAGGAGGTGAAGGGATAC	20	54.78	50	163	(AAG)5	PREDICTED: nucleolar protein 58	Tribolium castaneum
		R:TCCTCCTCACTACTCTCTTCC	21	55.17	52.38
N0430	Tl_Uni_010256	F:AGAAGGAGGTGAAGGGATAC	20	54.78	50	163	(GAG)6	PREDICTED: nucleolar protein 58	Tribolium castaneum
		R:TCCTCCTCACTACTCTCTTCC	21	55.17	52.38
N0431	Tl_Uni_010264	F:AATGGCCATAAGCTTACATTT	21	55.61	33.33	199	(TA)13	hypothetical protein LOTGIDRAFT_233333	Lottia gigantea
		R:AAAATTAGTCGTTAGGAAGTGG	22	54.53	36.36
N0432	Tl_Uni_010276	F:GGTCACATGCATGACTTTATAC	22	54.7	40.91	149	(GT)8	ACYPI002584	Acyrthosiphon pisum
		R:ACACACACACACACACACAC	20	54	50
N0433	Tl_Uni_010276	F:ATTATGAATGCCTACGTGTGT	21	54.73	38.1	188	(TG)14	ACYPI002584	Acyrthosiphon pisum
		R:ATCTACCAGCTCTCCTCCAT	20	55.39	50
N0434	Tl_Uni_010316	F:AAGAAGAGGATGCAGAGGA	19	54.95	47.37	165	(GAG)5	AF4/FMR2 family member 4	Zootermopsis nevadensis
		R:CTTCAAAACAACACCACGAT	20	56.1	40
N0435	Tl_Uni_010318	F:TCTCTTGCACCTTTCTATTTG	21	54.88	38.1	150	(GAC)6	hypothetical protein M513_03046	Trichuris suis
		R:CTTTTTCTTGTCGTCATCATC	21	54.93	38.1
N0436	Tl_Uni_010318	F:AGTGCTATGACAACCAAGAAA	21	55.05	38.1	165	(GAC)5	hypothetical protein M513_03046	Trichuris suis
		R:GGATTTTCCGTCTTTATGTTT	21	55.02	33.33
N0437	Tl_Uni_010352	F:TGACACAATGGCTTTTCTAGT	21	55.05	38.1	177	(CTG)17	PREDICTED: poly(U)-specific endoribonuclease-A-like isoform X1	Aplysia californica
		R:CTCTGCAAAATATTGTAAACCA	22	54.81	31.82
N0438	Tl_Uni_010353	F:TGACACAATGGCTTTTCTAGT	21	55.05	38.1	177	(CTG)17	PREDICTED: poly(U)-specific endoribonuclease-A-like isoform X1	Aplysia californica
		R:CTCTGCAAAATATTGTAAACCA	22	54.81	31.82
N0439	Tl_Uni_010389	F:AAAATTAGCGTGGTTTAGCTT	21	55.2	33.33	140	(TG)11	PREDICTED: MAGUK p55 subfamily member 5-A isoform X1	Tribolium castaneum
		R:CACGCTATATTATCCATTGCT	21	54.7	38.1
N0440	Tl_Uni_010465	F:CTTCACCCTCGACACCTT	18	56.02	55.56	144	(CTC)6	PREDICTED: radial spoke head 1 homolog	Tribolium castaneum
		R:GTAAGGCAAAGGAAGACAGAG	21	55.86	47.62
N0441	Tl_Uni_010521	F:ACCTAGCGCAATCAATACTTT	21	55.83	38.1	150	(TGC)5
		R:ACATTGAGAAGTGCAAGGTAA	21	55.05	38.1
N0442	Tl_Uni_010531	F:ACTTTCCTTCGCATATTTTGT	21	55.65	33.33	150	(TG)7
		R:ACCCTAGTCAGTTATGCTGCT	21	55.76	47.62
N0443	Tl_Uni_010593	F:TACTGAAGGAAATGGAATCAA	21	54.89	33.33	150	(AGG)5
		R:GCTACGGTTAAATTGTTCAAA	21	54.79	33.33
N0444	Tl_Uni_010626	F:GTAGACGGTGGTGGATACAG	20	55.45	55	190	(GTG)5	hypothetical protein EAI_13691	Harpegnathos saltator
		R:GTCGATCACATCCCTCTTC	19	55.34	52.63
N0445	Tl_Uni_010677	F:GCAAACATCATTAAGCAACTC	21	55.14	38.1	149	(GTG)5	PREDICTED: vegetative cell wall protein gp1-like	Apis dorsata
		R:CTCGACTTGGTGTCATTCTT	20	55.28	45
N0446	Tl_Uni_010719	F:TAATATGCTTTCTGTCCGAGA	21	55.24	38.1	147	(TTTA)4	hypothetical protein DAPPUDRAFT_346880	Daphnia pulex
		R:TGGTACTGTCACAGCCTACTT	21	54.99	47.62
N0447	Tl_Uni_010758	F:ATGTCGCTATTGGACACTTT	20	54.82	40	143	(TG)6	hypothetical protein L798_12203	Zootermopsis nevadensis
		R:GAGGATCTTGCAATTTTTACA	21	54.65	33.33
N0448	Tl_Uni_010805	F:TGACGTCAGAAATAACATTGC	21	56.34	38.1	157	(TC)6	Dual specificity mitogen-activated protein kinase kinase dSOR1	Zootermopsis nevadensis
		R:TGTGCAAAGGAGAAGAGTTAG	21	54.94	42.86
N0449	Tl_Uni_010809	F:TGAGGGTTTTGAATCAGTTTA	21	54.97	33.33	148	(ACA)5	hypothetical protein DAPPUDRAFT_330309	Daphnia pulex
		R:CAAGGACTTTTACACTCAAGC	21	54.37	42.86
N0450	Tl_Uni_010814	F:GAAAACAGGTCAAACTCTGAA	21	54.56	38.1	184	(GAA)5	PREDICTED: U3 small nucleolar ribonucleoprotein protein MPP10	Megachile rotundata
		R:ATAATCTTCGTCTCCGACTTC	21	55.14	42.86
N0451	Tl_Uni_010829	F:TTTATGTTCGAATCCATGTTC	21	55.16	33.33	186	(AGA)5	hypothetical protein DAPPUDRAFT_314379	Daphnia pulex
		R:GTCGATAAAACGGACCTTTAC	21	55.5	42.86
N0452	Tl_Uni_010862	F:ATACGTTTCATTTGATTCAGC	21	54.51	33.33	150	(TTAT)4	hypothetical protein YQE_01174, partial	Dendroctonus ponderosae
		R:AGGAATACAACTGGCAAAGAT	21	55.5	38.1
N0453	Tl_Uni_010917	F:ATAGAAGGCAAACTTGGATTT	21	54.78	33.33	159	(TA)6	hypothetical protein DAPPUDRAFT_100309	Daphnia pulex
		R:GGTTAAGCTGCAAATATGAAC	21	54.3	38.1
N0454	Tl_Uni_010995	F:TAGCTACACATCACTGCACAC	21	54.87	47.62	132	(TAC)6
		R:GTTTCGCATTTAGACCAGATA	21	54.68	38.1
N0455	Tl_Uni_011001	F:TCCCCATCGTTTACAGTAGTA	21	54.88	42.86	150	(TAA)6	PREDICTED: uncharacterized serine-rich protein C215.13-like	Megachile rotundata
		R:CCAACAATGGGTAAGGATAAT	21	55.55	38.1
N0456	Tl_Uni_011072	F:ATCCAAAGCAGGCAGCAG	18	60.1	55.56	211	(CAG)6
		R:CATACTAAGACGCCACTCTCA	21	55.68	47.62
N0457	Tl_Uni_011078	F:TCAATGACGACGTTCTTTAAC	21	55.47	38.1	150	(CTT)5	hypothetical protein DAPPUDRAFT_305732	Daphnia pulex
		R:TTACTTTGGCAATCAGTTACG	21	55.67	38.1
N0458	Tl_Uni_011117	F:AAGACCTGTTCCAGAAGAAAC	21	55.09	42.86	119	(CAG)8	PREDICTED: LOW QUALITY PROTEIN: 60S ribosomal protein L23a-like	Plutella xylostella
		R:CTCATCATCCCCTTCCTC	18	55.25	55.56
N0459	Tl_Uni_011154	F:GTACATGGACCCCTTTTGTAT	21	55.46	42.86	139	(TA)12	hypothetical protein DAPPUDRAFT_102551	Daphnia pulex
		R:CCCATCATTGAGTTGTAAAAA	21	55.25	33.33
N0460	Tl_Uni_011283	F:ATCACATCATGTCACTTTTCA	21	53.82	33.33	150	(GA)6	hypothetical protein DAPPUDRAFT_301074	Daphnia pulex
		R:TGCAAGACTCACGTACAACTA	21	54.61	42.86
N0461	Tl_Uni_011306	F:GGTTTCTGTGTTGTGGTTATT	21	54.16	38.1	155	(GT)6
		R:AATTATTGGGCATACGAAGTT	21	55.46	33.33
N0462	Tl_Uni_011360	F:CAATGTTTTCGAAGTCGTC	19	54.16	42.11	140	(TC)9	salivary gland secretion 1	Drosophila melanogaster
		R:ACACACACACACACAGAGAAA	21	54.89	42.86
N0463	Tl_Uni_011463	F:CCAACTATTGCAATTCTTTCT	21	53.88	33.33	156	(CA)6	D2-like dopamine receptor	Periplaneta americana
		R:CTCTAAATTTGGAAAATCGTTC	22	54.94	31.82
N0464	Tl_Uni_011503	F:GCTTTGGAAACAAGAAAGATT	21	55.35	33.33	154	(GAA)5	hypothetical protein DAPPUDRAFT_304466	Daphnia pulex
		R:TCTTTAATGTCCACTTCTTCG	21	54.72	38.1
N0465	Tl_Uni_011587	F:AAGCTTCGGAGAGAAAATAAC	21	54.66	38.1	140	(AG)8	hypothetical protein DAPPUDRAFT_21404, partial	Daphnia pulex
		R:ACGGTCCTATACAATTTTTCA	21	54	33.33
N0466	Tl_Uni_011609	F:GAAAAGGTTTTCTTGTCTTGT	21	52.89	33.33	201	(AAT)5
		R:CCTAATGTCAAGGTCCTTTTT	21	55.09	38.1
N0467	Tl_Uni_011685	F:TATGTCGCCTTTTGTTAAATG	21	55.6	33.33	154	(ATGA)4	PREDICTED: cytochrome c1, heme protein, mitochondrial	Tribolium castaneum
		R:AAAAGGTCCTCTACGAACCTA	21	54.85	42.86
N0468	Tl_Uni_011691	F:CATTATATCACGCAGGACACT	21	55.3	42.86	152	(TCTG)6	GJ14078	Drosophila virilis
		R:GTTGGACAGTGACGTGAAG	19	54.86	52.63
N0469	Tl_Uni_011745	F:ACTACTTCTCCCCTGAAAAAC	21	54.25	42.86	156	(GCA)5	GA28568	Drosophila pseudoobscura pseudoobscura
		R:GACTGGACTTTCCTCTTCATT	21	55.01	42.86
N0470	Tl_Uni_011749	F:TACAACAGCCATAACCGTATT	21	54.92	38.1	157	(AG)9
		R:CACCAATGCGAACTTTTT	18	54.64	38.89
N0471	Tl_Uni_011789	F:TAAACTTACGCATATCACCTG	21	53.25	38.1	158	(TG)7
		R:TATCTTTCCGAAGATGGTGTA	21	54.92	38.1
N0472	Tl_Uni_011848	F:AAATGGAACACAGATTCAACA	21	55.56	33.33	146	(AAG)7	hypothetical protein DAPPUDRAFT_302008	Daphnia pulex
		R:CACACGGACTCAAAATGTTAT	21	55.18	38.1
N0473	Tl_Uni_011894	F:CAGAAGACGAGCCCTACTC	19	55.08	57.89	183	(CCT)6	Dual specificity protein phosphatase	Anoplophora glabripennis
		R:GCTCAGTCAGCAACAGGT	18	54.62	55.56
N0474	Tl_Uni_011910	F:ATAAATCCTGCTTTCAAGGTC	21	55.15	38.1	167	(GTC)5	PREDICTED: polycomb group RING finger protein 3-like	Apis mellifera
		R:GTGAGATATTTGGAAGTGACG	21	54.8	42.86
N0475	Tl_Uni_011916	F:ACGTATTACGCCTCTCTCTCT	21	55.01	47.62	161	(TC)6
		R:GCTTTGTGGAATCATCAATAA	21	55.32	33.33
N0476	Tl_Uni_011954	F:TACTGGTAGTCGATGATGTCC	21	55.08	47.62	203	(CTGC)4	PREDICTED: uncharacterized protein LOC105681448	Bombus impatiens
		R:AAGAAGGACTGGAAGTTTGTT	21	54.7	38.1
N0477	Tl_Uni_011962	F:ATCTCGATTCCAAGAAAAGAC	21	55.11	38.1	155	(AAG)5	hypothetical protein DAPPUDRAFT_213992	Daphnia pulex
		R:GCATAAGAGTGCAGGAAGTAG	21	54.49	47.62
N0478	Tl_Uni_011981	F:ATTCCTCGACTAACACATGC	20	55.23	45	150	(TG)7
		R:GTGTGTGTGTGTGTGTCTGTT	21	55.1	47.62
N0479	Tl_Uni_011981	F:TTGCTACTTTAGCTCCAACAG	21	55.15	42.86	158	(AC)8
		R:AAAACATGTTGTGCTTTTAGC	21	54.83	33.33
N0480	Tl_Uni_011999	F:TACCTGTTGTCTGTCCTATGC	21	55.34	47.62	120	(TGG)5	Eukaryotic translation initiation factor 4 gamma 3	Crassostrea gigas
		R:GGATGACAAGTGGGAGAG	18	53.54	55.56
N0481	Tl_Uni_012005	F:ATTACGCATCAAATACGATTG	21	55.39	33.33	144	(CA)11	Protein BM-RAP-2, isoform b	Brugia malayi
		R:CTGTGTGTGTGTGTGTATGTG	21	53.96	47.62
N0482	Tl_Uni_012005	F:ATGCCATGTTACTGTCTTGTT	21	54.75	38.1	132	(AC)7	Protein BM-RAP-2, isoform b	Brugia malayi
		R:CTGTGTGTGTGTGTGTATGTG	21	53.96	47.62
N0483	Tl_Uni_012046	F:ATTAGTGGGCCAAAAACC	18	54.97	44.44	160	(CT)6	Putative polypeptide N-acetylgalactosaminyltransferase 9	Bactrocera dorsalis
		R:ACAAACACAAGAGCTAATCCA	21	55.05	38.1
N0484	Tl_Uni_012097	F:CCTAGTCTCGGGTGTTAAAAT	21	55.12	42.86	161	(TAA)6
		R:TCTGTAGAGCTCAAGAAGTCG	21	55.08	47.62
N0485	Tl_Uni_012174	F:GAAAAATGGAGTGCAGGTAG	20	54.96	45	161	(TCT)5	hypothetical protein DAPPUDRAFT_319776	Daphnia pulex
		R:GCACAGAAAACTTAACGAAAG	21	54.57	38.1
N0486	Tl_Uni_012188	F:CTACGACTGCTTTTATCATGC	21	55.34	42.86	156	(CA)6	hypothetical protein DAPPUDRAFT_271340	Daphnia pulex
		R:AATCCTAAAGTCGGCATAGTT	21	54.81	38.1
N0487	Tl_Uni_012194	F:GATTAGGTGGGAATGAGAGAT	21	54.74	42.86	158	(TG)9	hypothetical protein DAPPUDRAFT_65421, partial	Daphnia pulex
		R:CTTTCAATAGAAAACGCAAGA	21	55.05	33.33
N0488	Tl_Uni_012329	F:TTGTACCGTTACTTGTGACCT	21	54.85	42.86	142	(TG)8	hypothetical protein LOTGIDRAFT_212335	Lottia gigantea
		R:CATTGATCTGTATACGGGCTA	21	55.4	42.86
N0489	Tl_Uni_012404	F:TGCACACTAACTGGACTGG	19	55.58	52.63	158	(TG)8	PREDICTED: 6-phosphogluconate dehydrogenase, decarboxylating-like	Aplysia californica
		R:TATTTCAGATTGAACGTGGTT	21	54.83	33.33
N0490	Tl_Uni_012558	F:CAGTCCGTATTGTTTGTTACC	21	54.79	42.86	146	(TTG)7	GK19734	Drosophila willistoni
		R:GCAATAACAACAACAACAACA	21	54.72	33.33
N0491	Tl_Uni_012558	F:GGCGATTGTTATTATTGTTGT	21	54.42	33.33	164	(TTG)5	GK19734	Drosophila willistoni
		R:ACCAACTCCAAATTTCAATG	20	55.05	35
N0492	Tl_Uni_012574	F:ATCAGATACGGTGTCAGTTTG	21	55.17	42.86	158	(CA)6	hypothetical protein EAI_14436, partial	Harpegnathos saltator
		R:TGTATATGAGCCACACGATCT	21	55.72	42.86
N0493	Tl_Uni_012574	F:ATCAGATACGGTGTCAGTTTG	21	55.17	42.86	158	(CA)6	hypothetical protein EAI_14436, partial	Harpegnathos saltator
		R:TGTATATGAGCCACACGATCT	21	55.72	42.86
N0494	Tl_Uni_012574	F:ATCAGATACGGTGTCAGTTTG	21	55.17	42.86	158	(AC)9	hypothetical protein EAI_14436, partial	Harpegnathos saltator
		R:TGTATATGAGCCACACGATCT	21	55.72	42.86
N0495	Tl_Uni_012607	F:TCTGATGATGAGAGTGAGGAG	21	55.34	47.62	163	(TGA)5	PREDICTED: nucleolin-like isoform X6	Crassostrea gigas
		R:GCTTCTTCTTCTTGACAACTG	21	54.46	42.86
N0496	Tl_Uni_012607	F:GAGAGTGAGGAGGAGAGTGAT	21	54.97	52.38	154	(GAG)5	PREDICTED: nucleolin-like isoform X6	Crassostrea gigas
		R:GCTTCTTCTTCTTGACAACTG	21	54.46	42.86
N0497	Tl_Uni_012609	F:CTACAGCCGCAAGCACAG	18	59.3	61.11	137	(AGC)8	putative secreted protein precursor, partial	Anopheles aquasalis
		R:AGGAGGTCAACCATGCTG	18	57.02	55.56
N0498	Tl_Uni_012677	F:CCAAAAGAAGGGAAGCAG	18	55.96	50	137	(GAG)6	C33G8.2	Caenorhabditis elegans
		R:TTTGAGGGGGACTTCTTG	18	56.07	50
N0499	Tl_Uni_012694	F:CGATGGACATACTCCTCACTA	21	55.26	47.62	152	(AAAT)5	Xenotropic and polytropic retrovirus receptor 1-like protein	Zootermopsis nevadensis
		R:TGACTTCTGGGTAAAGCAATA	21	55.16	38.1
N0500	Tl_Uni_012695	F:GTGACATTGAATTTGTCCTTC	21	54.58	38.1	136	(ACT)5	hypothetical protein DAPPUDRAFT_105824	Daphnia pulex
		R:CTGCAGTGTAACGTACAGAAA	21	54.21	42.86
N0501	Tl_Uni_012783	F:CTGCTAAACTGATTACGGAGA	21	54.91	42.86	158	(TG)6
		R:ACGTTGGGTACAATTTCATAG	21	54.32	38.1
N0502	Tl_Uni_012867	F:ACACTGATGTTCACCCTACAC	21	54.88	47.62	158	(TGC)5	Set1 complex component Ash2	Trichinella spiralis
		R:ATGATGTACAAGGCAAGTAGC	21	54.6	42.86
N0503	Tl_Uni_012867	F:TGTACATCATGCAACTGAGTG	21	55.61	42.86	151	(CTG)6	Set1 complex component Ash2	Trichinella spiralis
		R:AGTGATGGTGGTCTGGTATG	20	55.72	50
N0504	Tl_Uni_012899	F:CTCAAAATGAACGTTATGACC	21	54.83	38.1	158	(TGG)5	hypothetical protein DAPPUDRAFT_39928, partial	Daphnia pulex
		R:TCGTTTGTGTTTGTTGTAATG	21	54.73	33.33
N0505	Tl_Uni_013007	F:TCACCAATGCATCCTAGTG	19	55.41	47.37	156	(GGT)5	hypothetical protein DAPPUDRAFT_303545	Daphnia pulex
		R:AATCGTTTTCCCTATCAAATC	21	54.94	33.33
N0506	Tl_Uni_013011	F:GATGTGTGACATGCCTATCC	20	56.26	50	177	(ACG)5	hypothetical protein DAPPUDRAFT_232727	Daphnia pulex
		R:CTGGAATTGCTACCATGACT	20	55.24	45
N0507	Tl_Uni_013058	F:GTTTGCGTTAGCAGACTTTTA	21	55.15	38.1	149	(TTTA)4	hypothetical protein IscW_ISCW000123	Ixodes scapularis
		R:TTTGTGCTAATTACCTCCTCA	21	55.16	38.1
N0508	Tl_Uni_013102	F:ACCCACTTTCTTCCTCAGAC	20	55.78	50	166	(TTC)5	hypothetical protein Phum_PHUM219230	Pediculus humanus corporis
		R:TAAACAATAATGCGAAGAGGA	21	55.25	33.33
N0509	Tl_Uni_013190	F:CTGAATAGTAGGGAAGGCAGT	21	55.26	47.62	136	(GGT)5	hypothetical protein DAPPUDRAFT_306877	Daphnia pulex
		R:GAACAAAAATGGAGGAAAAA	20	54.44	30
N0510	Tl_Uni_013190	F:TTGGATTATTCAGTTCTTTCG	21	54.66	33.33	137	(TTA)5	hypothetical protein DAPPUDRAFT_306877	Daphnia pulex
		R:TGGTATAATATCCCTCCCATT	21	55.03	38.1
N0511	Tl_Uni_013257	F:GTTTAAACCAGGGTAATGTCC	21	55.2	42.86	161	(TG)6	putative vesicle coat complex copii subunit sec31, partial	Panstrongylus megistus
		R:GGACAAGACGGAAGACTTTT	20	55.94	45
N0512	Tl_Uni_013271	F:GCTCCATTGCAAGTACTACAC	21	55.08	47.62	142	(TGA)5	hypothetical protein TcasGA2_TC001087	Tribolium castaneum
		R:GATGGACATAGGACCATACAG	21	54.41	47.62
N0513	Tl_Uni_013308	F:AAATATTGCCCGATTTCAC	19	55.08	36.84	152	(GCG)5	Dihydrolipoyllysine-residue acetyltransferase component of pyruvate dehydrogenase complex, mitochondrial, partial	Stegodyphus mimosarum
		R:CAGCTTGACAGAAGTCTCTTG	21	55.42	47.62
N0514	Tl_Uni_013308	F:GTAGTAGTGTGGGATGGTCTG	21	54.56	52.38	207	(GCA)5	Dihydrolipoyllysine-residue acetyltransferase component of pyruvate dehydrogenase complex, mitochondrial, partial	Stegodyphus mimosarum
		R:GACAAGAAGACCAGCAACC	19	55.7	52.63
N0515	Tl_Uni_013392	F:AAGATCCCCTTTTACTCCTTC	21	55.61	42.86	139	(TC)8	F-box/LRR-repeat protein 14	Zootermopsis nevadensis
		R:CTTACACTTTTTGCACGAGAG	21	55.47	42.86
N0516	Tl_Uni_013467	F:AACTCCTTTAGAGGATGATGC	21	55.14	42.86	178	(GCG)5	heavy chain fibroin, partial	Hepialus californicus
		R:GTGGTGGAGGAGACGAAG	18	56.51	61.11
N0517	Tl_Uni_013485	F:GTATTGCCCCCAGTTATAGAT	21	54.85	42.86	141	(TAC)6	Lachesin	Lygus hesperus
		R:CATAATCGTTGTGGGTACTGT	21	55.05	42.86
N0518	Tl_Uni_013571	F:CGCAGTGGTCTCGCTCAC	18	61.85	66.67	138	(TTAT)4	PREDICTED: mucin-17-like	Megachile rotundata
		R:TTTTGAAGTCATGATTGGACT	21	54.77	33.33
N0519	Tl_Uni_013576	F:CAAATTCGATGTTCAAAGGTA	21	55.41	33.33	149	(GATA)4	hypothetical protein DAPPUDRAFT_56607, partial	Daphnia pulex
		R:ATAGCAGTTCTTCCGTTCATA	21	54.27	38.1
N0520	Tl_Uni_013583	F:ATCGTTGCAATCTACAGAAAA	21	55.15	33.33	164	(GGA)5	Neurabin-1	Zootermopsis nevadensis
		R:AATGTGTCGAGTCTTGGTTTA	21	54.89	38.1
N0521	Tl_Uni_013600	F:ACAGGCATTATTGTTTCTCTG	21	54.58	38.1	152	(AC)7	hypothetical protein L798_07470	Zootermopsis nevadensis
		R:ATTTATTCCAGGTCATCGAGT	21	55.26	38.1
N0522	Tl_Uni_013620	F:AATTCCAGGACCAATAGAAAG	21	55.01	38.1	169	(ATTT)4
		R:TTTTAGCTCACAAAAATCCAG	21	54.9	33.33
N0523	Tl_Uni_013623	F:AATCTTTGGAAGAAGATGAGG	21	55.12	38.1	154	(GCT)5	DNA photolyase 1	Daphnia pulex
		R:AAAGACACTAAGGATCGACATC	22	55.07	40.91
N0524	Tl_Uni_013711	F:AGATTTTTGTAGGGCGTATG	20	54.55	40	164	(CCGA)4
		R:GCTGTCTAAAAACCATTCCTC	21	55.62	42.86
N0525	Tl_Uni_013744	F:TCGTCTAACTCTTTCTCAACG	21	54.94	42.86	149	(TCT)5
		R:AAGTTGAATCAGCTCTTTTCC	21	55.34	38.1
N0526	Tl_Uni_013864	F:AATCTCGCTCTCCACCTC	18	55.23	55.56	179	(CCT)6	PREDICTED: translocation protein SEC63 homolog	Microplitis demolitor
		R:GTTGGTTTTTGTTCATCATGT	21	54.97	33.33
N0527	Tl_Uni_013864	F:CTTCTCATGGAACACCTTGT	20	55.1	45	176	(CCT)5	PREDICTED: translocation protein SEC63 homolog	Microplitis demolitor
		R:ACAACTACTTTGGCATGATGA	21	55.76	38.1
N0528	Tl_Uni_013887	F:AGAATTGTCGGGCTATTAAAC	21	55.2	38.1	148	(TTC)5	hypothetical protein DAPPUDRAFT_230081	Daphnia pulex
		R:GTTGTTGTAAAGGCAACAAAG	21	55.15	38.1
N0529	Tl_Uni_013919	F:GAGGAAGAAAATTTGATGGTT	21	54.97	33.33	163	(TA)7	PREDICTED: carbohydrate-responsive element-binding protein isoform X4	Bombyx mori
		R:CGGTCTGAAATTCAACATAAC	21	54.83	38.1
N0530	Tl_Uni_013977	F:CGTTACATTTGTTGATGTCCT	21	55.18	38.1	160	(TCA)5	PREDICTED: homeobox protein B-H1-like	Acyrthosiphon pisum
		R:GAAGAATCGATGGAATTGG	19	55.46	42.11
N0531	Tl_Uni_014047	F:AAGAAGTGGGTGGACTAAGC	20	55.97	50	162	(CCTC)5	S-adenosylmethionine synthase	Anoplophora glabripennis
		R:GGTGAACCCAAAATGATAGTC	21	55.99	42.86
N0532	Tl_Uni_014052	F:AATAAGCTGCTCTTCTCAGTG	21	54.19	42.86	127	(TGA)5	zf-CCCH domain containing protein	Trichuris trichiura
		R:TGCTTAAAGTAGGGACAGACA	21	55.23	42.86
N0533	Tl_Uni_014106	F:GTGGGTATACCGAACTTGTTT	21	55.69	42.86	142	(TG)6	Serine/threonine-protein kinase LATS1	Zootermopsis nevadensis
		R:AACAGCTGAAAGAAAAATGAC	21	53.86	33.33
N0534	Tl_Uni_014120	F:GTATACCACTCTTGCTGCTTG	21	55.25	47.62	154	(GT)7
		R:TATGGAGAAACTCGCTCTATG	21	54.83	42.86
N0535	Tl_Uni_014198	F:ATCGAAACAGAACAGATGAAA	21	54.93	33.33	144	(TC)6
		R:AGAAGAGGGAAAGAGAACAGA	21	54.89	42.86
N0536	Tl_Uni_014278	F:ACAGCAGGTCGTTGAAGTT	19	55.82	47.37	172	(AGG)6	PREDICTED: loricrin-like	Athalia rosae
		R:GTACTCCAGGTCGAATTCCT	20	55.73	50
N0537	Tl_Uni_014306	F:GTAGTGGTGGTAGGGGTAGTT	21	54.74	52.38	258	(TGG)5	PREDICTED: collagen alpha-5(IV) chain isoform X1	Megachile rotundata
		R:TAACGAAAACGAGCAGTTTAG	21	55.17	38.1
N0538	Tl_Uni_014306	F:GTAGTGGTGGTAGGGGTAGTT	21	54.74	52.38	213	(TGG)5	PREDICTED: collagen alpha-5(IV) chain isoform X1	Megachile rotundata
		R:TAACGAAAACGAGCAGTTTAG	21	55.17	38.1
N0539	Tl_Uni_014306	F:GTAGTGGTGGTAGGGGTAGTT	21	54.74	52.38	168	(TGG)6	PREDICTED: collagen alpha-5(IV) chain isoform X1	Megachile rotundata
		R:TAACGAAAACGAGCAGTTTAG	21	55.17	38.1
N0540	Tl_Uni_014325	F:CAATGTGTGTGGGTATTGTCT	21	55.81	42.86	157	(CA)7	PREDICTED: eukaryotic translation initiation factor 3 subunit H-like	Aplysia californica
		R:TTCATACCTTAACAGGTGACG	21	55.36	42.86
N0541	Tl_Uni_014325	F:CAATGTGTGTGGGTATTGTCT	21	55.81	42.86	157	(CA)6	PREDICTED: eukaryotic translation initiation factor 3 subunit H-like	Aplysia californica
		R:TTCATACCTTAACAGGTGACG	21	55.36	42.86
N0542	Tl_Uni_014325	F:CTGGAGAAGAACCTGGAGTT	20	55.96	50	148	(CAG)7	PREDICTED: eukaryotic translation initiation factor 3 subunit H-like	Aplysia californica
		R:GCTTCTCGTTCTCTTGGTG	19	56.06	52.63
N0543	Tl_Uni_014325	F:CTCAAAGACCTTCCTCGTC	19	54.86	52.63	167	(GGT)5	PREDICTED: eukaryotic translation initiation factor 3 subunit H-like	Aplysia californica
		R:CTAGTGAACCAACGCTTGTAG	21	55.34	47.62
N0544	Tl_Uni_014325	F:GCTGATCATGAGCTACAAGC	20	56.17	50	152	(CCTG)4	PREDICTED: eukaryotic translation initiation factor 3 subunit H-like	Aplysia californica
		R:AGACAATACCCACACACATTG	21	55.81	42.86
N0545	Tl_Uni_014381	F:CTTGTCCACCTTGACAATTT	20	55.12	40	135	(CAG)8	methionyl-tRNA synthetase, putative	Pediculus humanus corporis
		R:GCAAAGAAGGAGGGTGAC	18	55.6	55.56
N0546	Tl_Uni_014381	F:CTGCCTGGTTCTCTTTACC	19	54.92	52.63	215	(GCA)6	methionyl-tRNA synthetase, putative	Pediculus humanus corporis
		R:GATACAGCTGAACAAGCCTAA	21	54.9	42.86
N0547	Tl_Uni_014468	F:GCCTCGTAGTGATGTTGATAG	21	55.01	47.62	147	(TTTA)4	cyclin D	Nasonia vitripennis
		R:AACATTCAGAAATCAGAGCAA	21	55.1	33.33
N0548	Tl_Uni_014508	F:ATGTCATCTTTCCAATACACG	21	55.1	38.1	150	(AAT)5	Anaphase-promoting complex subunit CDC26	Caligus rogercresseyi
		R:GTCTTTTTGTTAACGCCCTAC	21	55.72	42.86
N0549	Tl_Uni_014549	F:CTTCCATGATGTCTTCTTCTG	21	54.92	42.86	188	(TTC)5	hypothetical protein	Lygus hesperus
		R:TCTTGTTTTCTCCATAACTGG	21	54.55	38.1
N0550	Tl_Uni_014587	F:GAAGACCAAACAAGAGAGGAT	21	55.01	42.86	146	(AG)6
		R:GTCTTGAAAATTGCCCTTATT	21	55.17	33.33
N0551	Tl_Uni_014592	F:AATACTCTTTCCCACAAGCTC	21	55.22	42.86	157	(AAC)5	putative heat shock protein	Amblyomma triste
		R:TAATGACTGTTTCTTCCTTGC	21	54.7	38.1
N0552	Tl_Uni_014593	F:AGCACATCTACTTTGGTTTGA	21	55.05	38.1	148	(CA)6	PREDICTED: AP-1 complex subunit sigma-2 isoform X2	Tribolium castaneum
		R:GTGTGTGTGTACGTGTCTGTC	21	54.73	52.38
N0553	Tl_Uni_014593	F:TCTACTTTGGTTTGATCTCCA	21	54.95	38.1	176	(AC)11	PREDICTED: AP-1 complex subunit sigma-2 isoform X2	Tribolium castaneum
		R:GTACGTGTCTGTGTGTGTACG	21	55	52.38
N0554	Tl_Uni_014593	F:CAAACACACACAGACAAACAC	21	54.92	42.86	159	(AG)10	PREDICTED: AP-1 complex subunit sigma-2 isoform X2	Tribolium castaneum
		R:GATCAAGCCAAAGTAGATGTG	21	54.97	42.86
N0555	Tl_Uni_014593	F:CACACACAGACAAACACAGAG	21	55.09	47.62	155	(AC)8	PREDICTED: AP-1 complex subunit sigma-2 isoform X2	Tribolium castaneum
		R:GATCAAGCCAAAGTAGATGTG	21	54.97	42.86
N0556	Tl_Uni_014593	F:CACACACAGACAAACACAGAG	21	55.09	47.62	155	(AC)9	PREDICTED: AP-1 complex subunit sigma-2 isoform X2	Tribolium castaneum
		R:GATCAAGCCAAAGTAGATGTG	21	54.97	42.86
N0557	Tl_Uni_014618	F:TAAGTGATCCTTTCTCTTTCG	21	53.97	38.1	160	(TA)9
		R:ATCCAGAATGTCAAAACACAT	21	54.45	33.33
N0558	Tl_Uni_014669	F:CACCTCCAAACCCACCTC	18	58.85	61.11	185	(CCA)9	hypothetical protein EAI_03683	Harpegnathos saltator
		R:GAATGGCAGAGAAGACAGAG	20	55.05	50
N0559	Tl_Uni_014669	F:CTGGTGTACACTGGTGAGG	19	54.73	57.89	158	(CCA)5	hypothetical protein EAI_03683	Harpegnathos saltator
		R:GATGGTGGTGGTGGTGGT	18	60.07	61.11
N0560	Tl_Uni_014669	F:CTCTGGTTTACACCCAGTTT	20	54.28	45	127	(CCA)6	hypothetical protein EAI_03683	Harpegnathos saltator
		R:GTTGGTGGTGGTGGTGGT	18	60.11	61.11
N0561	Tl_Uni_014698	F:CCACGGTCAAGAGTCAAA	18	55.44	50	129	(GAG)6	GTP binding protein TypA	Trichuris trichiura
		R:CAAGTTAATGAACCGGAAGTA	21	54.62	38.1
N0562	Tl_Uni_014698	F:AAGTCCAAGAAGAGGTCAAAC	21	55.09	42.86	192	(ACC)5	GTP binding protein TypA	Trichuris trichiura
		R:GATCCTCAACATGGTGGAC	19	56.05	52.63
N0563	Tl_Uni_014727	F:GAAGACAAATTCATGTGGTGT	21	54.95	38.1	147	(GT)7	PREDICTED: sodium channel protein para isoform X1	Pogonomyrmex barbatus
		R:CAACCAAAAACCTGTACAATC	21	54.75	38.1
N0564	Tl_Uni_014790	F:CATAAGGAGGTCCATTTTTCT	21	55.01	38.1	157	(TC)6	hypothetical protein DAPPUDRAFT_309279	Daphnia pulex
		R:GCCATCAACATCAGATAACTT	21	54.31	38.1
N0565	Tl_Uni_014842	F:CTTGTCAGAGTTTTGCTCATC	21	55.17	42.86	135	(TA)6	hypothetical protein X975_10054, partial	Stegodyphus mimosarum
		R:TACTGTGGAGTTGTAGGTTGG	21	55.26	47.62
N0566	Tl_Uni_014862	F:TGTAGTAGGTGCGTCTGGTAT	21	54.96	47.62	149	(GT)6	hypothetical protein L798_07033	Zootermopsis nevadensis
		R:GAAAGATGGGACAAATTATCA	21	54.24	33.33
N0567	Tl_Uni_014965	F:CGCTGTTTGAAAGGATAGATA	21	54.85	38.1	154	(CA)6
		R:CAACTTTATTGGACATTTGGA	21	55.25	33.33
N0568	Tl_Uni_014965	F:CGCTGTTTGAAAGGATAGATA	21	54.85	38.1	154	(AAAT)4
		R:CAACTTTATTGGACATTTGGA	21	55.25	33.33
N0569	Tl_Uni_015009	F:CCGGTTCAGTAGTGAAGTAGA	21	54.64	47.62	167	(GGA)5	type II transmembrane protein	Anopheles darlingi
		R:GACCCAGAACACGACTACAG	20	55.67	55
N0570	Tl_Uni_015021	F:ATCATGAAGCTGTCCGAGA	19	56.77	47.37	146	(CCT)6	PREDICTED: myo-inositol transporter 2-like	Ceratitis capitata
		R:GAGGAGTTCAAGAACATGGA	20	55.15	45
N0571	Tl_Uni_015085	F:CGAGAAGGCTAAAGACTACCT	21	54.76	47.62	136	(CGC)7	PREDICTED: 60S acidic ribosomal protein P0-like isoform X1	Aplysia californica
		R:CTCAGACTCCTCCTTCTTGAC	21	55.67	52.38
N0572	Tl_Uni_015235	F:ATGATGCACTCGAACAATG	19	55.4	42.11	171	(GCA)6
		R:GTTCTCTCCCTTCAGTGGAT	20	55.7	50
N0573	Tl_Uni_015248	F:AGCTACATGATATGCACGTTT	21	55.05	38.1	162	(ATA)8	hypothetical protein DAPPUDRAFT_46327	Daphnia pulex
		R:GTTCTTTGGTGGATTATTTT	20	51.01	30
N0574	Tl_Uni_015255	F:GAAGAGGACAAAGAGGACAAT	21	55.01	42.86	146	(GT)6	PREDICTED: homeobox protein cut isoform X2	Camponotus floridanus
		R:CTATCCTCCACGTCTTCACT	20	54.32	50
N0575	Tl_Uni_015262	F:GCAAGTAAATTCACTCTGTGC	21	55.21	42.86	144	(GTG)5	PREDICTED: basement membrane-specific heparan sulfate proteoglycan core protein isoform X8	Tribolium castaneum
		R:AAGGATGGTACTCGAATCTGT	21	55.33	42.86
N0576	Tl_Uni_015443	F:GAAATTGGTTGGCATAGAAAT	21	55.81	33.33	156	(CTT)5	hypothetical protein DAPPUDRAFT_306799	Daphnia pulex
		R:TGTTCGTTAGGTACAGCAGTT	21	55.17	42.86
N0577	Tl_Uni_015469	F:GTGGTAGGGTAAAACGAAAGT	21	55.04	42.86	145	(TG)6	hypothetical protein DAPPUDRAFT_54711, partial	Daphnia pulex
		R:AAGAGGAGGGTTCATTTAAGA	21	54.74	38.1
N0578	Tl_Uni_015494	F:GTCAGAGTCACTGTGTGTTCA	21	54.45	47.62	191	(GTG)5	PREDICTED: lysosomal Pro-X carboxypeptidase	Musca domestica
		R:GTTCTTTTGACGATTTTGGTT	21	55.93	33.33
N0579	Tl_Uni_015494	F:AGTCACTGTGTGTTCAGTGGT	21	55.49	47.62	186	(GGA)7	PREDICTED: lysosomal Pro-X carboxypeptidase	Musca domestica
		R:GTTCTTTTGACGATTTTGGTT	21	55.93	33.33
N0580	Tl_Uni_015517	F:TAAAGCCATGTCCTCAGATAA	21	55.08	38.1	139	(GT)9
		R:CTATTAAAACGAGAGCGTGAA	21	55.09	38.1
N0581	Tl_Uni_015562	F:TTTAGCTTCAGTTTCAGCTTC	21	54.36	38.1	149	(TTC)5	PREDICTED: uncharacterized protein LOC105453531 isoform X4	Wasmannia auropunctata
		R:CAAAAGAAAGTGCAGAAGATT	21	54.04	33.33
N0582	Tl_Uni_015668	F:GACCTGTGAGCTAGCGTTAT	20	54.72	50	145	(TCA)5	Guanine nucleotide-binding protein-like 3-like protein, partial	Crassostrea gigas
		R:GAAGAGAGTGATGAGGAGGAG	21	55.59	52.38
N0583	Tl_Uni_015698	F:GTGTGGGCTTACAGGTTTT	19	55.13	47.37	166	(GA)9	hypothetical protein DAPPUDRAFT_95005	Daphnia pulex
		R:GAAGAAGACGAAGCCTTACA	20	54.83	45
N0584	Tl_Uni_015724	F:TTACAATCGAAGTCGCTTAAC	21	54.92	38.1	152	(ATA)5
		R:TAATCACTTAACACACGCACA	21	55.35	38.1
N0585	Tl_Uni_015781	F:TCATTCCGTTAGTTATCATGC	21	55.35	38.1	150	(CAA)5	Pyrophosphate-energized vacuolar membrane proton pump	Lygus hesperus
		R:GTTCAATCACATCCTCGTCTA	21	55.22	42.86
N0586	Tl_Uni_015793	F:GCTGATGTTACAGTTGTAGGC	21	55.08	47.62	151	(GTA)5	PREDICTED: nuclear pore complex protein Nup214	Tribolium castaneum
		R:CTGCTACTACAAGCATTTTCG	21	55.58	42.86
N0587	Tl_Uni_015849	F:AAACAAGTTGTCATCCTCCTC	21	55.79	42.86	178	(GTG)6	PREDICTED: coatomer subunit beta'-like	Aplysia californica
		R:TAGCACAGCAACACACTTTG	20	56.03	45
N0588	Tl_Uni_016060	F:CACCTCAACCTGTCTACCAG	20	55.68	55	131	(CCT)6	hypothetical protein DAPPUDRAFT_50816, partial	Daphnia pulex
		R:AGGTCCTTGGTAGTTCTGAGT	21	54.54	47.62
N0589	Tl_Uni_016168	F:ATACGGTACGTTAATGGTTCA	21	54.77	38.1	145	(TGT)5	GK15899	Drosophila willistoni
		R:TCGATAATACCACCAAAGATG	21	55.21	38.1
N0590	Tl_Uni_016168	F:GTACCCCATTCTAGCATAACC	21	55.31	47.62	149	(CAT)6	GK15899	Drosophila willistoni
		R:AATGATGATATGAAGGATGGAT	22	54.97	31.82
N0591	Tl_Uni_016326	F:GAATGCCTTAAACCAACAAC	20	54.81	40	156	(CAG)5	PREDICTED: CREB-binding protein isoform X3	Athalia rosae
		R:CGGTTTTGTAGCAGTCCA	18	55.66	50
N0592	Tl_Uni_016326	F:GTCCAAATGGCTGCTAAC	18	54.07	50	158	(GCA)5	PREDICTED: CREB-binding protein isoform X3	Athalia rosae
		R:ACTGAAGCTAAGGCATTTTGT	21	55.87	38.1
N0593	Tl_Uni_016326	F:AAACGATATGCTCAAGTCTCA	21	55.13	38.1	175	(CAG)5	PREDICTED: CREB-binding protein isoform X3	Athalia rosae
		R:CTGAGTAGAATTGCCTTGTTG	21	55.23	42.86
N0594	Tl_Uni_016600	F:AACTATAAGCAAGGCCGTAAT	21	55.02	38.1	162	(CCA)5	PREDICTED: ribosomal RNA small subunit methyltransferase NEP1	Bombus impatiens
		R:GATTAGTAAGTCAGGGCCGTA	21	56.08	47.62
N0595	Tl_Uni_016741	F:GCTTTTTCTCCCACTCTAAAT	21	54.51	38.1	136	(TTTA)4	hypothetical protein DAPPUDRAFT_347506	Daphnia pulex
		R:GAGGAAGTTTTCATTCGGTAT	21	55	38.1
N0596	Tl_Uni_016831	F:ACATAGGTGGTCGTGGTG	18	54.94	55.56	156	(GTG)5	hypothetical protein CRE_22453	Caenorhabditis remanei
		R:CTACACAACTGGAGTGTCAGG	21	55.77	52.38
N0597	Tl_Uni_017420	F:TCATTCTATGGTCCACAGTTC	21	55.05	42.86	124	(TTG)5	hypothetical protein	Lygus hesperus
		R:CTTCAGGTAGCTCAGTAAGCA	21	55.14	47.62
N0598	Tl_Uni_018115	F:AAGTTTGAGTAGGTGCGAGAC	21	56.22	47.62	177	(GCT)5	PREDICTED: extended synaptotagmin-2 isoform X2	Cerapachys biroi
		R:CTCTGCAAACACCACAACTAC	21	55.92	47.62
N0599	Tl_Uni_018263	F:ACCTGTACGCAATCAAGTTC	20	55.31	45	138	(CAA)5
		R:CACCCATGCTACTACTGACTC	21	54.9	52.38
N0600	Tl_Uni_018750	F:GGAGGAGCATTGACTCTG	18	53.93	55.56	140	(CAG)5	GG15907, partial	Drosophila erecta
		R:AGATGCAGCAACACCATT	18	54.89	44.44
N0601	Tl_Uni_018750	F:AGTGCTACCACCTCTGAGAAT	21	55.57	47.62	217	(CTG)7	GG15907, partial	Drosophila erecta
		R:GCTATGCTGATGTCTCAACTT	21	54.7	42.86
N0602	Tl_Uni_018920	F:AGTATCAATTCATCAGCAAGC	21	54.64	38.1	152	(TG)6	conserved hypothetical protein	Culex quinquefasciatus
		R:CTGTTTGGGTTACAGCATATC	21	54.86	42.86
N0603	Tl_Uni_019166	F:ATACTACCGGCCATAATTCTC	21	55.01	42.86	146	(AC)6	PREDICTED: serine/threonine-protein kinase ICK isoform X2	Apis florea
		R:GGTAGCAAGTGGAATACGAG	20	54.99	50
N0604	Tl_Uni_019288	F:CTGTGTTAACTGGGTTGACTG	21	55.77	47.62	160	(GGT)5	PREDICTED: vegetative cell wall protein gp1-like	Aplysia californica
		R:ATGCTTGTTGACTTGGTAAAA	21	55.07	33.33
N0605	Tl_Uni_019379	F:ACAATGCTCATCCAACAGATA	21	55.68	38.1	158	(CA)7	hypothetical protein, partial	Amblyomma maculatum
		R:CCATGAGTATGGTGTTGATTT	21	54.93	38.1
N0606	Tl_Uni_019445	F:AACCACCTTTTCCTTCTTTG	20	55.94	40	138	(CTC)9	Protein DEK	Crassostrea gigas
		R:AAGAAGGATGAGTCTGAGGAG	21	55.17	47.62
N0607	Tl_Uni_019640	F:TGATTCCATCTTGGTTCATAC	21	54.98	38.1	155	(TGC)5	PREDICTED: dual specificity mitogen-activated protein kinase kinase 1-like	Metaseiulus occidentalis
		R:AATTAGCCCGTACAGTGAAG	20	54.6	45
N0608	Tl_Uni_019705	F:GTACATTGGATGCATGCTG	19	55.9	47.37	156	(GCT)5	PREDICTED: putative ATP-dependent Clp protease proteolytic subunit, mitochondrial-like	Metaseiulus occidentalis
		R:ATAGTGAACATCCCATCACAG	21	54.91	42.86
N0609	Tl_Uni_020042	F:ATAGTCATGGCACATGTTCTT	21	54.66	38.1	150	(GCT)5	Putative gdp-mannose pyrophosphorylase	Rhipicephalus pulchellus
		R:TAGAGTCATGCAGAGGAGTGT	21	55.02	47.62
N0610	Tl_Uni_020154	F:GAATTTGCTTACCAGAAGACA	21	54.7	38.1	150	(CA)7
		R:TTTAAGATTTCGTGAGGGATT	21	55.55	33.33
N0611	Tl_Uni_020299	F:CCGCTCATCCTCTTCTGTA	19	56.46	52.63	179	(GTT)8	PREDICTED: eukaryotic translation initiation factor 3 subunit C	Acyrthosiphon pisum
		R:CTACAAGGACAACACCCAAC	20	55.5	50
N0612	Tl_Uni_020423	F:GGTCTTGTTGCTGTTGAAGT	20	55.35	45	162	(TTG)7
		R:CATGAGAAGAAGGTTCACAAG	21	55.01	42.86
N0613	Tl_Uni_020603	F:CAAGAATGTTTCCGTTGTAGT	21	54.5	38.1	150	(TAA)7	Putative neural cell adhesion molecule l1, partial	Rhipicephalus pulchellus
		R:TGGGAAAACACTTTGAATTT	20	54.78	30
N0614	Tl_Uni_020670	F:CTGGTGTTGTGTAGTTGTGTG	21	54.97	47.62	154	(TTTA)4	hypothetical protein DAPPUDRAFT_302039	Daphnia pulex
		R:ATATTGAGCCACTGTCTTTCA	21	54.97	38.1
N0615	Tl_Uni_020700	F:CAATTACCAATGGATTCAGAC	21	54.58	38.1	144	(AGA)5	Putative trna and rrna cytosine-c5-methylase nucleolar protein nol1/nop2	Rhipicephalus pulchellus
		R:GAGTTTCTTTGAAGCCTTTTC	21	55.08	38.1
N0616	Tl_Uni_021080	F:GAAGCAGATTGAGAAGGGTAT	21	55.14	42.86	136	(AC)6	hypothetical protein Csp3_JD04.013	Caenorhabditis angaria
		R:TCCAACGTGCTATGGAGT	18	54.91	50
N0617	Tl_Uni_021089	F:AGTTCATCATCCACTCCAAG	20	55.01	45	206	(AAG)5	vitelline membrane-like	Drosophila melanogaster
		R:CACTTTCGTGCACTCTCC	18	55.13	55.56
N0618	Tl_Uni_021313	F:GTGCTCGATCCTTAGTTTGTA	21	54.74	42.86	156	(GT)6	hypothetical protein DAPPUDRAFT_304051	Daphnia pulex
		R:CAGGAAATTAACTTCAGCATT	21	53.88	33.33
N0619	Tl_Uni_021643	F:AGGGTATCAGGTAAGAAATGC	21	55.03	42.86	168	(CT)6
		R:CTAGCTATCAGGTCGCTGTT	20	54.9	50
N0620	Tl_Uni_021676	F:CATCCATATGCAATCTGTTCT	21	55.18	38.1	150	(CAG)6	hypothetical protein DAPPUDRAFT_214226	Daphnia pulex
		R:AACTTTGAGACGTTTTTGTTG	21	54.71	33.33
N0621	Tl_Uni_021685	F:AGAAGAGAAAGACTGCCAAAT	21	54.94	38.1	150	(AG)6	hypothetical protein DAPPUDRAFT_306491	Daphnia pulex
		R:ACAATTCAGGTCTCCAACAAT	21	56.08	38.1
N0622	Tl_Uni_021759	F:GAAGGTGAGGAAGAAGAAGAA	21	55.31	42.86	136	(AAG)5	PREDICTED: methionine aminopeptidase 2-like	Aplysia californica
		R:CAATTCCAGGTGTAGGACTC	20	54.59	50
N0623	Tl_Uni_022541	F:CGCCAAGAAGTCCTCCTC	18	58.45	61.11	185	(GGA)5	AF226688_1 fibroin heavy chain Fib-H	Bombyx mori
		R:ACAAAGGCTCTTCCATGAC	19	55.16	47.37
N0624	Tl_Uni_023028	F:CTGTGTTACATGCACAGGATA	21	54.65	42.86	149	(TC)7
		R:CAGTTGCAAGTACTGTGAAGG	21	56.1	47.62
N0625	Tl_Uni_023136	F:ATGGTGCAAATATAACGAAGA	21	54.96	33.33	143	(TC)7	hypothetical protein DAPPUDRAFT_127538	Daphnia pulex
		R:GAAAACACACAATAGCAAACC	21	54.9	38.1
N0626	Tl_Uni_023136	F:CTCGTCTTTGTGTCAGTTTTC	21	55.08	42.86	152	(ATTT)4	hypothetical protein DAPPUDRAFT_127538	Daphnia pulex
		R:GAAATGATATGACCCTAGCAA	21	54.44	38.1
N0627	Tl_Uni_023190	F:TTTTTCATTGTTTGTCAACG	20	54.77	30	150	(TG)6
		R:CTGTGTGGGAATCATTAAGAC	21	54.64	42.86
N0628	Tl_Uni_023483	F:GGGGAGTCTTTTCTCATATTG	21	55.4	42.86	166	(GT)8
		R:GATAGGAGAGGTGGAAAGAGA	21	55.1	47.62
N0629	Tl_Uni_024011	F:GGTGATGTAGCTGATGTCCT	20	55.04	50	115	(TGG)5	salivary gland secretion 1	Drosophila melanogaster
		R:AAGGCCACCACCACCAAG	18	61.97	61.11
N0630	Tl_Uni_024250	F:GCATGCATCTAGTAGGCAGTA	21	55.78	47.62	147	(CAG)7
		R:TCAAGAAGTTCACTGTCAGGT	21	54.89	42.86
N0631	Tl_Uni_024324	F:GCCTAATGGACCAGTTAATTT	21	55.05	38.1	154	(TTG)5
		R:TTCGTTCGAAGTAACAACAGT	21	55.14	38.1
N0632	Tl_Uni_024355	F:CCAGACCCATTGTAGGATT	19	54.8	47.37	159	(TGC)5	putative secreted protein precursor, partial	Anopheles aquasalis
		R:TGAAGCAGCTCCAACAAC	18	55.8	50
N0633	Tl_Uni_024678	F:CCGATGCACAGTCTCAGT	18	55.46	55.56	148	(CGC)5	Protein CBG24242	Caenorhabditis briggsae
		R:GTGGGTGTTGACGTGGTC	18	58.2	61.11
N0634	Tl_Uni_024944	F:GGAGACAGTGATGATGATGAG	21	55.47	47.62	150	(GAG)5	immunophilin FKBP46	Spodoptera frugiperda
		R:CTGTGTTGTTGGTGTCTTGA	20	55.46	45
N0635	Tl_Uni_024944	F:AGGAGGACACACCTCCTAAG	20	55.83	55	164	(AGC)6	immunophilin FKBP46	Spodoptera frugiperda
		R:AGCTGACTTGACCTGACTCTT	21	55.78	47.62
N0636	Tl_Uni_025074	F:ATTTGAGTAACGTAGCGTCAG	21	54.86	42.86	145	(TG)6
		R:TTCGTGTTTACTAAGGCACAC	21	55.58	42.86
N0637	Tl_Uni_025268	F:GAACTTGGTGTATTTGAACGA	21	55.31	38.1	148	(TG)10	Hypothetical protein	Rhipicephalus pulchellus
		R:TAAGCTTCTTTTCAGTTGACG	21	55.12	38.1
N0638	Tl_Uni_025351	F:GAAACTTGTAGGGTTCCACTT	21	54.98	42.86	146	(TC)6	hypothetical protein DAPPUDRAFT_98099	Daphnia pulex
		R:TAAAACAGGGAGCCTGATAAC	21	56.05	42.86
N0639	Tl_Uni_025355	F:AGAAAAGTTAGAAGCGCTGAC	21	55.76	42.86	156	(CAA)6	heat shock 70 kDa protein	Haemaphysalis flava
		R:AACAACGTCCATAAGTGTGTC	21	55.07	42.86
N0640	Tl_Uni_025659	F:ACACTCATGCTGGACAACTAC	21	55.23	47.62	131	(CAG)5	hypothetical protein Y032_0654g1191	Ancylostoma ceylanicum
		R:AGGAGGAGAAGAGCAACAC	19	54.39	52.63
N0641	Tl_Uni_025828	F:ACTTATCATACCATGCAGAGG	21	54.36	42.86	145	(CA)6
		R:AGTCCCACGAGTAAACATCAT	21	56.11	42.86
N0642	Tl_Uni_026096	F:ATGCAGGTGTAGAACTGAAGG	21	56.94	47.62	213	(CTC)5	RSR-1	Caenorhabditis elegans
		R:CTCGTACTCGGATTTCTCAG	20	55.12	50
N0643	Tl_Uni_026608	F:ATTGCTTTGTTCAAATGAAGG	21	56.92	33.33	148	(CA)6	CRE-PQN-75 protein	Caenorhabditis remanei
		R:TTTGTGGCTGCGTTCTAT	18	55.29	44.44
N0644	Tl_Uni_026707	F:CCTTCACTAACCCTATTGGAC	21	55.35	47.62	141	(AAGG)4
		R:GAAGTTTGGTACGGTTAAAAA	21	53.86	33.33
N0645	Tl_Uni_027021	F:TCTCGAAACTTCGATATGTTG	21	55.56	38.1	155	(TAAA)4	Bifunctional arginine demethylase and lysyl-hydroxylase JMJD6	Zootermopsis nevadensis
		R:TTGACTGAAGTCTCTTTGCTC	21	54.87	42.86
N0646	Tl_Uni_027172	F:TGTGTCTGTGAGGAAGTAACC	21	55.2	47.62	160	(CCTT)5
		R:TACAAAAGGGGTTAAATAGGC	21	55.22	38.1
N0647	Tl_Uni_027356	F:GCAGTAATGTCAGAAAACAGC	21	55.21	42.86	148	(AGA)5	hypothetical protein DAPPUDRAFT_309393	Daphnia pulex
		R:GTTCGAATTCCAAAACTTTCT	21	55.2	33.33
N0648	Tl_Uni_027426	F:GGTTGACACACACACATACAG	21	54.68	47.62	135	(TG)7
		R:CGTGATGTAATAGGAAATTCG	21	54.98	38.1
N0649	Tl_Uni_027632	F:AATTCCCTTTACAATCGTTTC	21	55.02	33.33	161	(AAG)5	chloride channel protein 7, partial	Loa loa
		R:ACTTCCTTCAACGAGTTTTTC	21	55.26	38.1
N0650	Tl_Uni_027638	F:GATGAGAGTGAGGAGGAAGAC	21	55.41	52.38	118	(GGA)6	hypothetical protein DAPPUDRAFT_255226	Daphnia pulex
		R:CTCTCTCATCAACATCCTCTG	21	54.9	47.62
N0651	Tl_Uni_027681	F:ACTGAGAAGGAGGTGACTGAT	21	55.36	47.62	144	(AGA)5	heat shock protein 90	Haliotis diversicolor
		R:GTTGACCTCCTTGATCTTCTT	21	55.01	42.86
N0652	Tl_Uni_027702	F:AGAACGTCCTCTCTTACTGCT	21	55.03	47.62	106	(GCC)5	PREDICTED: nucleolysin TIAR isoform X3	Ceratosolen solmsi marchali
		R:ACAATGAGTACCAACTCAGGA	21	54.69	42.86
N0653	Tl_Uni_027765	F:TGGTCAAGATCTAAGACATCG	21	55.4	42.86	159	(TAT)5	hypothetical protein DAPPUDRAFT_253895	Daphnia pulex
		R:TATTAGTTCAACGGACCACAC	21	55.18	42.86
N0654	Tl_Uni_027844	F:TTTTCTGTCTTACGAAAATGG	21	54.74	33.33	150	(TA)7	Activin receptor type-2B	Zootermopsis nevadensis
		R:GATTCATTCCCTGTCTTAAAAA	22	55.16	31.82
N0655	Tl_Uni_027880	F:AGGAGACCTTGTGATGGAG	19	54.98	52.63	169	(CAG)6	endopeptidase clp, putative	Anopheles sinensis
		R:AATCTCCTGATTGTCCCACT	20	56	45
N0656	Tl_Uni_027922	F:GAAACAACAGCAGTTGAATGT	21	55.37	38.1	204	(CAG)5	hypothetical protein DAPPUDRAFT_238290	Daphnia pulex
		R:CCATTATTGGCTTCCAATTT	20	56.62	35
N0657	Tl_Uni_027976	F:CGTTGAACAAGAACTTCTCAG	21	55.26	42.86	146	(ATTT)4	PREDICTED: pleckstrin homology domain-containing family G member 5 isoform X4	Nasonia vitripennis
		R:TTCGTTGAGATAACTTTAGCAG	22	54.3	36.36
N0658	Tl_Uni_027984	F:CACTCTCGGATTCATACTTTG	21	54.98	42.86	157	(GAA)5	DNA polymerase theta	Fopius arisanus
		R:GGGGATCTTATTTTGTTAGGA	21	54.95	38.1
N0659	Tl_Uni_027988	F:AAGGATGGTACTCGAATCTGT	21	55.33	42.86	144	(CAC)5	Basement membrane-specific heparan sulfate proteoglycan core protein	Zootermopsis nevadensis
		R:GCAAGTAAATTCACTCTGTGC	21	55.21	42.86
N0660	Tl_Uni_028003	F:GCAAGTAAATTCACTCTGTGC	21	55.21	42.86	144	(GTG)5	Basement membrane-specific heparan sulfate proteoglycan core protein	Zootermopsis nevadensis
		R:AAGGATGGTACTCGAATCTGT	21	55.33	42.86
N0661	Tl_Uni_028006	F:AAGGATGGTACTCGAATCTGT	21	55.33	42.86	144	(CAC)5	Basement membrane-specific heparan sulfate proteoglycan core protein	Zootermopsis nevadensis
		R:GCAAGTAAATTCACTCTGTGC	21	55.21	42.86
N0662	Tl_Uni_028086	F:TAAACTTTGGTGGCTGTTTT	20	55.06	35	150	(TCA)5	PREDICTED: DNA-binding protein SMUBP-2-like	Ceratosolen solmsi marchali
		R:AAGAAGATGATGATGATGACG	21	55.13	38.1
N0663	Tl_Uni_028114	F:GAGGAATGGTAAGGATCTCAG	21	55.39	47.62	160	(GT)6
		R:CAGTGGCAGCATAAATAAAAA	21	55.75	33.33
N0664	Tl_Uni_028166	F:TCAGTCTTCGTTGAAACTTGT	21	55.08	38.1	149	(CAG)5	PREDICTED: agrin-like isoform X6	Apis florea
		R:ACCAAAGTTCCTCATCTTCTC	21	55.01	42.86
N0665	Tl_Uni_028185	F:GGTGCTGCTGTAAGTTTTATG	21	55.26	42.86	170	(CT)7
		R:CGAGTCAAGGCTATAGAAACC	21	55.81	47.62
N0666	Tl_Uni_028191	F:GGATTACTGTATCCATCCACA	21	54.85	42.86	152	(AG)6	GA14264	Drosophila pseudoobscura pseudoobscura
		R:TCGCTACCATATCAAAACTGT	21	55.02	38.1
N0667	Tl_Uni_028247	F:AATGCTGTGTAAAGAAGGACA	21	55.05	38.1	138	(AAG)5	protein serine/threonine kinase	Ixodes ricinus
		R:ATCAAAGCCAGTATGTACACG	21	55.38	42.86
N0668	Tl_Uni_028256	F:GTATTGCCCCCAGTTATAGAT	21	54.85	42.86	141	(TAC)6	AAEL000536-PA	Aedes aegypti
		R:CATAATCGTTGTGGGTACTGT	21	55.05	42.86
N0669	Tl_Uni_028282	F:CCCAGTGGACTTTATATTTCC	21	55.28	42.86	170	(TTC)5	PREDICTED: uncharacterized serine-rich protein C215.13-like	Megachile rotundata
		R:GACCATTTCTTCCGTAACTTT	21	55.08	38.1
N0670	Tl_Uni_028282	F:CCCAGTGGACTTTATATTTCC	21	55.28	42.86	170	(TTC)5	PREDICTED: uncharacterized serine-rich protein C215.13-like	Megachile rotundata
		R:GACCATTTCTTCCGTAACTTT	21	55.08	38.1
N0671	Tl_Uni_028291	F:AACAAAAAGCTGTTGATGAAG	21	54.79	33.33	172	(TGC)5	hypothetical protein DAPPUDRAFT_325002	Daphnia pulex
		R:TGGGTTACAGAAGAAAACAAG	21	54.64	38.1
N0672	Tl_Uni_028305	F:GCAAGATTGGTTGTTGATAGA	21	55.39	38.1	149	(TGT)5	GI13464	Drosophila mojavensis
		R:CGTTCATAATTCAAAAACTGG	21	55.02	33.33
N0673	Tl_Uni_028309	F:ATTGAGAAGGTGGAGATGAAG	21	55.88	42.86	162	(GCA)5	PREDICTED: uncharacterized protein LOC105331640	Crassostrea gigas
		R:GTTGTCCACTAGGAAGAACAC	21	53.8	47.62
N0674	Tl_Uni_028354	F:GTTCACATGCATTCACATAAT	21	53.42	33.33	147	(CAG)5	hypothetical protein	Lygus hesperus
		R:GTTCATCATATTCACGTCGTT	21	55.09	38.1
N0675	Tl_Uni_028384	F:GTTCACATGCATTCACATAAT	21	53.42	33.33	147	(CAG)5	hypothetical protein	Lygus hesperus
		R:GTTCATCATATTCACGTCGTT	21	55.09	38.1
N0676	Tl_Uni_028434	F:GGGGACTACTGTGTTTTCTGT	21	55.74	47.62	157	(CTG)5	PREDICTED: CDGSH iron-sulfur domain-containing protein 2 homolog	Bombus impatiens
		R:AGCCAGAATAACGTTCCTTAG	21	55.42	42.86
N0677	Tl_Uni_028446	F:CTGAACATCAAGCAGGTGA	19	55.64	47.37	153	(CCA)7	Septin-7, putative	Pediculus humanus corporis
		R:CCCTCCAACACATTGCAC	18	58.39	55.56
N0678	Tl_Uni_028487	F:TGCCCTACCCTACACACTTA	20	55.79	50	143	(CA)7	unnamed protein product	Aplysia californica
		R:TTCACAGAATCGAATAGCACT	21	55.13	38.1
N0679	Tl_Uni_028607	F:CAACTAATCACGGAAGAACAA	21	55.48	38.1	152	(CCT)5
		R:TTATGGTTACTTTTGGACTGG	21	54.46	38.1
N0680	Tl_Uni_028638	F:GAGCTTTGGTGTGATGGATA	20	56.11	45	146	(CCT)5	hypothetical protein DAPPUDRAFT_336030	Daphnia pulex
		R:CCAAAGTCTATCTTCGACAAA	21	54.72	38.1
N0681	Tl_Uni_028645	F:CTCTGAGGAGGAAGGAAGAT	20	55.07	50	150	(TCC)5	putative adaptor protein enigma	Panstrongylus megistus
		R:AAAAACTCACCGAGAAAACTT	21	54.88	33.33
N0682	Tl_Uni_028668	F:CTTACCAAGTGCGAATAAAGA	21	54.93	38.1	146	(TTTA)5
		R:ATTAATTTTGCACTCCAGGAT	21	55.43	33.33
N0683	Tl_Uni_028681	F:GACTATTCCTCCTCCAGTGAC	21	55.29	52.38	126	(CAA)7	PREDICTED: titin isoform X2	Bactrocera cucurbitae
		R:AATCTCATACAATGCACCAGT	21	54.66	38.1
N0684	Tl_Uni_028801	F:TGTTAACGCTACTTGAGAACC	21	54.82	42.86	154	(TA)6
		R:CGTCGAATAAAAGGAGACATA	21	54.7	38.1
N0685	Tl_Uni_028805	F:TCTGAGCAGAAACAATGACA	20	55.33	40	149	(GTG)5	PREDICTED: ATP-dependent RNA helicase bel isoform X2	Orussus abietinus
		R:CATCATTGAAGCGATCCAT	19	56.96	42.11
N0686	Tl_Uni_028916	F:GGAGTACAAGAGCTTTAAGGA	21	53.18	42.86	139	(ACC)5	PREDICTED: flocculation protein FLO10-like	Crassostrea gigas
		R:GGTTGTCTTTGCAGCAGT	18	54.66	50
N0687	Tl_Uni_028935	F:GGGTCGTCACCATATGACT	19	55.61	52.63	163	(CTC)5	GF25073	Drosophila ananassae
		R:CTGTGTCCAATAATCATCAGC	21	55.68	42.86
N0688	Tl_Uni_028997	F:TAGCAGCTGGTCTAGGTACTG	21	55.01	52.38	144	(CCTG)5
		R:TTCTTACACAAGGCAACATTT	21	55.07	33.33
N0689	Tl_Uni_029139	F:ATAGAAGGCAAACTTGGATTT	21	54.78	33.33	159	(TA)6	hypothetical protein DAPPUDRAFT_100309	Daphnia pulex
		R:GGTTAAGCTGCAAATATGAAC	21	54.3	38.1
N0690	Tl_Uni_029156	F:ATCTACCTCCAGGTTGAGAAG	21	55.06	47.62	191	(GGA)6	hypothetical protein LOTGIDRAFT_197084	Lottia gigantea
		R:TTCTCTTTCCTGGTCTTCTTG	21	56.25	42.86
N0691	Tl_Uni_029156	F:ATCTACCTCCAGGTTGAGAAG	21	55.06	47.62	191	(GAG)6	hypothetical protein LOTGIDRAFT_197084	Lottia gigantea
		R:TTCTCTTTCCTGGTCTTCTTG	21	56.25	42.86
N0692	Tl_Uni_029156	F:GAGGAGGAGGTGGAGGAG	18	57.14	66.67	165	(GAG)6	hypothetical protein LOTGIDRAFT_197084	Lottia gigantea
		R:GCTAAGACTGGCGATGAGT	19	55.55	52.63
N0693	Tl_Uni_029158	F:CACTTGCTAATGCTAATTCGT	21	54.96	38.1	182	(TTA)7	putative dna repair protein xrcc1	Ixodes ricinus
		R:CCCTGGAGAAAAAGAAAAAT	20	55.12	35
N0694	Tl_Uni_029158	F:CACTTGCTAATGCTAATTCGT	21	54.96	38.1	182	(TAG)6	putative dna repair protein xrcc1	Ixodes ricinus
		R:CCCTGGAGAAAAAGAAAAAT	20	55.12	35
N0695	Tl_Uni_029257	F:CTTAGTTCTTTTCCGTTTTCC	21	54.99	38.1	137	(TG)6
		R:GGTTCCTCCATGCCTAAC	18	55.38	55.56
N0696	Tl_Uni_029303	F:TACGCAAGAAAATCAGAGAAC	21	54.86	38.1	150	(GCT)5	GA28568	Drosophila pseudoobscura pseudoobscura
		R:GTAGTCGCAATGGTTTCTTTA	21	54.77	38.1
N0697	Tl_Uni_029367	F:AGCTACCTCAAGTGTGTGAAG	21	54.69	47.62	143	(CTGG)5	PREDICTED: mucin-2-like	Monomorium pharaonis
		R:GACTCAACGACAACATGTCA	20	55.36	45
N0698	Tl_Uni_029393	F:GAACGCCCTCAACTACTTC	19	54.91	52.63	145	(CTT)5	GF25073	Drosophila ananassae
		R:GTAGATGGGAGAGGGTAGTCT	21	53.98	52.38
N0699	Tl_Uni_029509	F:ACTAACCAAAACAAGGGAGAT	21	54.53	38.1	160	(AC)9
		R:GAGAATAGCTGTGACCAAAAA	21	54.7	38.1
N0700	Tl_Uni_029520	F:TGACATACAAGTGTTCAGTGC	21	54.66	42.86	195	(AAG)5	PREDICTED: mucin-19-like	Aplysia californica
		R:CTGTCCATGCTTGTATCATCT	21	55.25	42.86
N0701	Tl_Uni_029551	F:GAGTAAAAGCGGCTACGTTAC	21	56.04	47.62	122	(CA)8
		R:ACACGGATAAATCAAAAACAG	21	54.45	33.33
N0702	Tl_Uni_029593	F:AAGAAGTACATCATCGCAAAG	21	54.74	38.1	204	(GGA)5	PREDICTED: extensin	Bactrocera cucurbitae
		R:CATGGCCTTCTGGTCTGC	18	60.36	61.11
N0703	Tl_Uni_029595	F:GGTTATGGCAACAATGGA	18	55.12	44.44	141	(GGT)5	PREDICTED: heterogeneous nuclear ribonucleoprotein A1, A2/B1 homolog isoform X1	Nasonia vitripennis
		R:GTTGTTGCTGTTATCCCAAG	20	55.75	45
N0704	Tl_Uni_029595	F:AGGAGGGTACAATGACTCCTA	21	55.34	47.62	179	(GGT)6	PREDICTED: heterogeneous nuclear ribonucleoprotein A1, A2/B1 homolog isoform X1	Nasonia vitripennis
		R:CGAAATTTTAATAGCGTCCAC	21	56.58	38.1
N0705	Tl_Uni_029630	F:ACACCGCAAACTGTCTTTAG	20	55.57	45	142	(GA)6
		R:AAAACCCATCGATTTCTTATC	21	54.94	33.33
N0706	Tl_Uni_029652	F:TTTGTCTTTTGCCTCCATT	19	55.79	36.84	159	(ACA)5	hypothetical protein, partial	Amblyomma maculatum
		R:ACGGCTGGTGTGTAATAGAT	20	54.68	45
N0707	Tl_Uni_029652	F:ATTTCATCCTGCTGAGTGTC	20	55.18	45	180	(TGC)7	hypothetical protein, partial	Amblyomma maculatum
		R:AAGTAAATTGCTGGCATCC	19	55.31	42.11
N0708	Tl_Uni_029670	F:ACGAAATCTAAGGGATTTTTC	21	54.31	33.33	153	(TATT)4
		R:GCATCGTCTAATCTTGTGTTC	21	54.96	42.86
N0709	Tl_Uni_029718	F:GAAGATGCACCTGGTGTAAG	20	55.75	50	164	(GAGG)4	salivary gland secretion 1	Drosophila melanogaster
		R:ACCCTCGAGAGAGAGAAAAA	20	55.74	45
N0710	Tl_Uni_029723	F:CAAGACCGAGTCTGTGTACC	20	55.67	55	169	(GCA)7	Putative translation initiation factor 3 subunit s8 protein	Rhipicephalus pulchellus
		R:CTCCTCCATGACATAGTCAGA	21	55.21	47.62
N0711	Tl_Uni_029727	F:CCCCTCTACCACACTACAACT	21	55.78	52.38	149	(GAT)5	Zinc finger CCCH domain-containing protein 15	Ascaris suum
		R:CATCATCTTCATCTTCGTCAT	21	55.13	38.1
N0712	Tl_Uni_029755	F:CTAGCTATCAGGTCGCTGTT	20	54.9	50	168	(GA)6
		R:AGGGTATCAGGTAAGAAATGC	21	55.03	42.86
N0713	Tl_Uni_030253	F:AGCTTGAAAGGTGGTCTTAAC	21	55.3	42.86	172	(GAA)5	GK10813	Drosophila willistoni
		R:AATCTGCCTACTACCCCAAG	20	55.93	50
N0714	Tl_Uni_030327	F:AGCCTGACAGTAGCATGAAC	20	55.47	50	144	(TGC)8	PREDICTED: transcription initiation factor IIA subunit 2-like	Metaseiulus occidentalis
		R:AGGTTGCACCTGGTATGAT	19	55.34	47.37
N0715	Tl_Uni_030782	F:GTGCACATGTGTGAGAATAGA	21	54.56	42.86	131	(GGT)5	PREDICTED: glucosamine-6-phosphate isomerase 2-like	Crassostrea gigas
		R:CACCACAACATACAGACACAG	21	54.88	47.62
N0716	Tl_Uni_031025	F:TAAACCTTGATTTTGCTCGTA	21	55.33	33.33	147	(TA)7
		R:ATTTTAGGAAAACGACCATTC	21	55.02	33.33
N0717	Tl_Uni_031759	F:CGAAGGCTTTGAGATATTTTT	21	55.47	33.33	162	(AC)7
		R:GCTTGCAACTTGAAAATAAAG	21	54.67	33.33
N0718	Tl_Uni_032437	F:AGCAGTTGTGGAGCAACC	18	57.26	55.56	197	(GCA)6	putative nuclear transcription factor y subunit gamma, partial	Ixodes ricinus
		R:CTGTTGGTACAGGTGATCCT	20	54.97	50
N0719	Tl_Uni_032437	F:CAGCTGACAGGCATCAAG	18	56.34	55.56	111	(GCA)5	putative nuclear transcription factor y subunit gamma, partial	Ixodes ricinus
		R:CTGTTGGTACAGGTGATCCT	20	54.97	50
N0720	Tl_Uni_032441	F:TATATAGCTGCGACCGTGAT	20	55.98	45	148	(AC)7
		R:TGGATGTGCGTGTGTATG	18	55.53	50
N0721	Tl_Uni_032568	F:CAGCAGAAGAAGTGAGCAG	19	54.74	52.63	124	(GCA)5	PREDICTED: glutaredoxin-related protein 5, mitochondrial	Fopius arisanus
		R:CAAGTCAAGTATTCAGGTGCT	21	54.63	42.86
N0722	Tl_Uni_032684	F:AAAATTCCTCAGGTAGCAAAG	21	55.39	38.1	150	(GGA)5	AFG3-like protein 2	Zootermopsis nevadensis
		R:TTTCTTTGTATCCCATCTCAA	21	54.89	33.33
N0723	Tl_Uni_033013	F:AACTTTGAGACGTTTTTGTTG	21	54.71	33.33	150	(CTG)6	hypothetical protein DAPPUDRAFT_214226	Daphnia pulex
		R:CATCCATATGCAATCTGTTCT	21	55.18	38.1
N0724	Tl_Uni_033157	F:GAGGGTATTTGGTCTTGTCTG	21	56.24	47.62	155	(TTA)5
		R:TTACAACTCATCCCTTGAATG	21	55.24	38.1
N0725	Tl_Uni_033585	F:GGCATAGAAACACAACAGAAG	21	55.05	42.86	175	(TG)6	PREDICTED: transketolase, chloroplastic-like	Bombus impatiens
		R:AGAGAGACCACATATGCACAC	21	55.14	47.62
N0726	Tl_Uni_033617	F:AGATCCAGTGAAAGCCTAAGT	21	54.81	42.86	153	(AG)6
		R:TACTCACAAGCCCTGTTCTT	20	55.02	45
N0727	Tl_Uni_034182	F:AACTCTCGCAGTTTGAGAAC	20	54.71	45	155	(AGC)6	CRE-PQN-75 protein	Caenorhabditis remanei
		R:CTGGTATTGCGTCTCCAC	18	54.91	55.56
N0728	Tl_Uni_034185	F:CAGCTTTCCTCTTCTTCTTCT	21	54.83	42.86	197	(CTT)5	hypothetical protein DAPPUDRAFT_216649	Daphnia pulex
		R:CCGTAAGAATGTTGAAGTCAT	21	54.41	38.1
N0729	Tl_Uni_035029	F:ATCTGCACTCATCAAGGAAT	20	54.66	40	167	(AGC)8
		R:ATCTCATGCTGTGCTACTTGT	21	55.06	42.86
N0730	Tl_Uni_035029	F:ATCTGCACTCATCAAGGAAT	20	54.66	40	167	(GCA)5
		R:ATCTCATGCTGTGCTACTTGT	21	55.06	42.86
N0731	Tl_Uni_035111	F:ATCTTCCACCTGGACTATGAG	21	55.76	47.62	122	(ACA)5	salivary gland secretion 1	Drosophila melanogaster
		R:CAGCTGAGACTGACAGCA	18	54.13	55.56
N0732	Tl_Uni_035202	F:CCTCCTGTAATGTGACACTTG	21	55.69	47.62	168	(CTT)5	hypothetical protein ANCCEY_15123, partial	Ancylostoma ceylanicum
		R:CCTACGTTCAGACAGAACCA	20	56.29	50
N0733	Tl_Uni_035277	F:CAATCCGTGATACACTCATCT	21	55.08	42.86	166	(GT)10	PREDICTED: zinc finger CCCH domain-containing protein 13-like	Ceratosolen solmsi marchali
		R:CCCCACTATTTGTACTGTTTG	21	54.8	42.86
N0734	Tl_Uni_035459	F:GAAAACCAGTCTTCTGTTCG	20	54.99	45	138	(GTG)5	PREDICTED: membrane-bound transcription factor site-1 protease	Microplitis demolitor
		R:CCAACAGTAATGGCATCAG	19	54.96	47.37
N0735	Tl_Uni_035563	F:ACTACCGTCCATCGTATTACA	21	54.74	42.86	150	(CCA)5	PREDICTED: proline-rich extensin-like protein EPR1	Acromyrmex echinatior
		R:GAGGACGTTTTTGAATGTTG	20	55.71	40
N0736	Tl_Uni_035968	F:TTTTGTATGATCTCTCGGTGT	21	54.8	38.1	147	(TTG)5
		R:CGGTCGCATATGATGTATATT	21	55.2	38.1
N0737	Tl_Uni_037174	F:AACTTTGAGACGTTTTTGTTG	21	54.71	33.33	150	(CTG)6	hypothetical protein DAPPUDRAFT_214226	Daphnia pulex
		R:CATCCATATGCAATCTGTTCT	21	55.18	38.1
N0738	Tl_Uni_037175	F:AACTTTGAGACGTTTTTGTTG	21	54.71	33.33	150	(CTG)6	discs large 1	Gryllus bimaculatus
		R:CATCCATATGCAATCTGTTCT	21	55.18	38.1
N0739	Tl_Uni_037176	F:AACTTTGAGACGTTTTTGTTG	21	54.71	33.33	150	(CTG)6	hypothetical protein DAPPUDRAFT_214226	Daphnia pulex
		R:CATCCATATGCAATCTGTTCT	21	55.18	38.1
N0740	Tl_Uni_037177	F:AACTTTGAGACGTTTTTGTTG	21	54.71	33.33	150	(CTG)6	hypothetical protein DAPPUDRAFT_214226	Daphnia pulex
		R:CATCCATATGCAATCTGTTCT	21	55.18	38.1
N0741	Tl_Uni_037178	F:AACTTTGAGACGTTTTTGTTG	21	54.71	33.33	150	(CTG)6	hypothetical protein DAPPUDRAFT_214226	Daphnia pulex
		R:CATCCATATGCAATCTGTTCT	21	55.18	38.1
N0742	Tl_Uni_037179	F:AACTTTGAGACGTTTTTGTTG	21	54.71	33.33	150	(CTG)6	hypothetical protein DAPPUDRAFT_214226	Daphnia pulex
		R:CATCCATATGCAATCTGTTCT	21	55.18	38.1
N0743	Tl_Uni_037180	F:AACTTTGAGACGTTTTTGTTG	21	54.71	33.33	150	(CTG)6	hypothetical protein DAPPUDRAFT_214226	Daphnia pulex
		R:CATCCATATGCAATCTGTTCT	21	55.18	38.1
N0744	Tl_Uni_037330	F:TGTAGCTACGTGGTAGGATGT	21	54.96	47.62	165	(GT)6
		R:GAACACAAAAGAACCTAAGCA	21	54.79	38.1
N0745	Tl_Uni_037331	F:TGTAGCTACGTGGTAGGATGT	21	54.96	47.62	165	(GT)6
		R:GAACACAAAAGAACCTAAGCA	21	54.79	38.1
N0746	Tl_Uni_037908	F:GCTACTATCCACACGGCTAT	20	54.54	50	141	(GCA)5	PREDICTED: solute carrier family 35 member E3-like	Crassostrea gigas
		R:GAGAGAGATTAAACTGCACCA	21	54.67	42.86
N0747	Tl_Uni_037945	F:TCCTGGATAAACAGATTGAGA	21	54.86	38.1	159	(CAG)6	hypothetical protein DAPPUDRAFT_224415	Daphnia pulex
		R:CGTTGCCATACTGTGGTAG	19	55.09	52.63
N0748	Tl_Uni_037982	F:TTCTGCTCCTGCTACAACTAC	21	54.96	47.62	179	(ACG)5	hypothetical protein DAPPUDRAFT_308837	Daphnia pulex
		R:CTTTCATAAAATTCGGTGTGA	21	55.41	33.33
N0749	Tl_Uni_037983	F:TTCTGCTCCTGCTACAACTAC	21	54.96	47.62	179	(ACG)5	hypothetical protein DAPPUDRAFT_308837	Daphnia pulex
		R:CTTTCATAAAATTCGGTGTGA	21	55.41	33.33
N0750	Tl_Uni_037984	F:TTCTGCTCCTGCTACAACTAC	21	54.96	47.62	179	(ACG)5	hypothetical protein DAPPUDRAFT_308837	Daphnia pulex
		R:CTTTCATAAAATTCGGTGTGA	21	55.41	33.33
N0751	Tl_Uni_037985	F:TTCTGCTCCTGCTACAACTAC	21	54.96	47.62	179	(ACG)5	hypothetical protein DAPPUDRAFT_308837	Daphnia pulex
		R:CTTTCATAAAATTCGGTGTGA	21	55.41	33.33
N0752	Tl_Uni_038415	F:AAAAGCGTCAAAAGAAGAAAC	21	55.57	33.33	151	(TTA)7	hypothetical protein DAPPUDRAFT_305316	Daphnia pulex
		R:TCGCTATTCGACATAAATGAT	21	55.04	33.33
N0753	Tl_Uni_039673	F:GCATGCACTACCTACAGCTAC	21	55.27	52.38	150	(GCA)7
		R:TAGTCATGGGCATGTGTACTT	21	55.63	42.86
N0754	Tl_Uni_039823	F:AACACTCTGAAGCGCAAG	18	55.04	50	177	(AGG)5	hypothetical protein G5I_05770	Acromyrmex echinatior
		R:CTTCACCTGCTCCTCGTC	18	56.87	61.11
N0755	Tl_Uni_039823	F:GAGGAGCTGAAGGCCAAG	18	58.61	61.11	147	(AGG)5	hypothetical protein G5I_05770	Acromyrmex echinatior
		R:CTTGTCGAAGTACTGGAAGG	20	55.04	50
N0756	Tl_Uni_039839	F:TGTAAGGCAGTTTGTTTGTTT	21	55.15	33.33	150	(TG)7
		R:GTGGCTCATATGCATCTAAAA	21	55.51	38.1
N0757	Tl_Uni_039895	F:ATACTCAGACTGGCGAGAGA	20	55.09	50	168	(CTG)5	hypothetical protein DAPPUDRAFT_306779	Daphnia pulex
		R:GATGTGCTGTCTTCGTTTC	19	54.09	47.37
N0758	Tl_Uni_039988	F:AACAAAAAGCTGTTGATGAAG	21	54.79	33.33	172	(TGC)5	hypothetical protein DAPPUDRAFT_325002	Daphnia pulex
		R:TGGGTTACAGAAGAAAACAAG	21	54.64	38.1
N0759	Tl_Uni_040225	F:ACCAACCTCGACCTGTTAG	19	55.13	52.63	150	(GCA)5	conserved hypothetical protein	Pediculus humanus corporis
		R:CTTGTTGCTGTTGTTGAACTT	21	55.63	38.1
N0760	Tl_Uni_040559	F:GTTTTGGACTAACGGAAGTTT	21	55.15	38.1	153	(AT)6	hypothetical protein DAPPUDRAFT_315089	Daphnia pulex
		R:AAGGAAAAGTGGATATTTTGG	21	55.03	33.33
N0761	Tl_Uni_040579	F:GGACTAGGCTAACCGTTAAGA	21	55.42	47.62	154	(AC)11	hypothetical protein LOTGIDRAFT_168955, partial	Lottia gigantea
		R:CTAAAGTGGAAGTGACTGTGG	21	54.97	47.62
N0762	Tl_Uni_040691	F:CAGCAGCAACAACAGCAG	18	57.71	55.56	151	(CAG)7	putative secreted protein precursor, partial	Anopheles aquasalis
		R:GAGGCAAAAACACAGTCAAT	20	55.28	40
N0763	Tl_Uni_040954	F:AGAGAGGAGGTGGGAGAAC	19	55.69	57.89	143	(GA)8	hypothetical protein DAPPUDRAFT_313375	Daphnia pulex
		R:CATGTGTCTTTCCTCTTTTTG	21	55.03	38.1
N0764	Tl_Uni_041168	F:CATACACGCACACACACAC	19	55.03	52.63	193	(CA)12	GF24314	Drosophila ananassae
		R:TATGCAGTGTTCTCCACCTTA	21	55.93	42.86
N0765	Tl_Uni_041856	F:CTTGCTCATCAAACGAATAAT	21	54.68	33.33	164	(CTC)5
		R:GTGGTGGTAGTAGTGGTGGT	20	54.73	55
N0766	Tl_Uni_042114	F:CTCACGTCGATTTTTGTTTA	20	54.02	35	143	(TTAT)4	hypothetical protein DAPPUDRAFT_310325	Daphnia pulex
		R:GCAATCTCAACTTCCAAATTC	21	56.42	38.1
N0767	Tl_Uni_042157	F:CGGAAAGGTCTTAAGAAAAAT	21	54.56	33.33	134	(TG)7	hypothetical protein DAPPUDRAFT_221885	Daphnia pulex
		R:CAAGCAAACTCCATATGATTC	21	54.91	38.1
N0768	Tl_Uni_042207	F:ACAGCCCACGAGTTTGAC	18	57.08	55.56	159	(ACC)6
		R:CCCAGTAGCACAACAGAGTT	20	55.4	50
N0769	Tl_Uni_042207	F:GAGTTTGACAACTACCACCAC	21	54.6	47.62	150	(GCA)5
		R:CCCAGTAGCACAACAGAGTT	20	55.4	50
N0770	Tl_Uni_042290	F:AGTACAGAGGAGGATGTCCAG	21	55.84	52.38	201	(GCG)5	Coatomer subunit gamma-2	Crassostrea gigas
		R:GTCGATCTGCTTGTGCTG	18	56.33	55.56
N0771	Tl_Uni_042431	F:AGTACTGGAAGTCTCCTTTGG	21	55.14	47.62	158	(ATT)7	PREDICTED: LOW QUALITY PROTEIN: inner nuclear membrane protein Man1	Nasonia vitripennis
		R:GTAACATAAAAGGCACACAGG	21	54.95	42.86
N0772	Tl_Uni_042664	F:TTGGCAACTTTTTATGTGAGT	21	55.07	33.33	141	(TTTA)4
		R:TCACAGGACTTCTGCATTAAC	21	55.47	42.86
N0773	Tl_Uni_043043	F:GTCAAGGTGAAGTACGAGTTG	21	54.95	47.62	145	(GAA)5	hypothetical protein DAPPUDRAFT_218819	Daphnia pulex
		R:TCTGATCTGTGACAGGTTCTT	21	54.8	42.86
N0774	Tl_Uni_043044	F:GTCAAGGTGAAGTACGAGTTG	21	54.95	47.62	145	(GAA)5	hypothetical protein DAPPUDRAFT_218819	Daphnia pulex
		R:TCTGATCTGTGACAGGTTCTT	21	54.8	42.86
N0775	Tl_Uni_043045	F:GTCAAGGTGAAGTACGAGTTG	21	54.95	47.62	145	(GAA)5	hypothetical protein DAPPUDRAFT_218819	Daphnia pulex
		R:TCTGATCTGTGACAGGTTCTT	21	54.8	42.86
N0776	Tl_Uni_043046	F:GTCAAGGTGAAGTACGAGTTG	21	54.95	47.62	145	(GAA)5	hypothetical protein DAPPUDRAFT_218819	Daphnia pulex
		R:TCTGATCTGTGACAGGTTCTT	21	54.8	42.86
N0777	Tl_Uni_043047	F:GTCAAGGTGAAGTACGAGTTG	21	54.95	47.62	145	(GAA)5	Spectrin beta chain	Zootermopsis nevadensis
		R:TCTGATCTGTGACAGGTTCTT	21	54.8	42.86
N0778	Tl_Uni_043048	F:GTCAAGGTGAAGTACGAGTTG	21	54.95	47.62	145	(GAA)5	hypothetical protein DAPPUDRAFT_218819	Daphnia pulex
		R:TCTGATCTGTGACAGGTTCTT	21	54.8	42.86
N0779	Tl_Uni_043049	F:GTCAAGGTGAAGTACGAGTTG	21	54.95	47.62	145	(GAA)5	hypothetical protein DAPPUDRAFT_218819	Daphnia pulex
		R:TCTGATCTGTGACAGGTTCTT	21	54.8	42.86
N0780	Tl_Uni_043050	F:GTCAAGGTGAAGTACGAGTTG	21	54.95	47.62	145	(GAA)5	hypothetical protein DAPPUDRAFT_218819	Daphnia pulex
		R:TCTGATCTGTGACAGGTTCTT	21	54.8	42.86
N0781	Tl_Uni_043051	F:GTCAAGGTGAAGTACGAGTTG	21	54.95	47.62	145	(GAA)5	hypothetical protein DAPPUDRAFT_218819	Daphnia pulex
		R:TCTGATCTGTGACAGGTTCTT	21	54.8	42.86
N0782	Tl_Uni_043052	F:GTCAAGGTGAAGTACGAGTTG	21	54.95	47.62	145	(GAA)5	hypothetical protein DAPPUDRAFT_218819	Daphnia pulex
		R:TCTGATCTGTGACAGGTTCTT	21	54.8	42.86
N0783	Tl_Uni_043053	F:GTCAAGGTGAAGTACGAGTTG	21	54.95	47.62	145	(GAA)5	hypothetical protein DAPPUDRAFT_218819	Daphnia pulex
		R:TCTGATCTGTGACAGGTTCTT	21	54.8	42.86
N0784	Tl_Uni_043054	F:GTCAAGGTGAAGTACGAGTTG	21	54.95	47.62	145	(GAA)5	hypothetical protein DAPPUDRAFT_218819	Daphnia pulex
		R:TCTGATCTGTGACAGGTTCTT	21	54.8	42.86
N0785	Tl_Uni_043055	F:GTCAAGGTGAAGTACGAGTTG	21	54.95	47.62	145	(GAA)5	hypothetical protein DAPPUDRAFT_218819	Daphnia pulex
		R:TCTGATCTGTGACAGGTTCTT	21	54.8	42.86
N0786	Tl_Uni_043056	F:TACGAGTTGAAGGAAATGAAA	21	55.13	33.33	133	(GAA)5	hypothetical protein DAPPUDRAFT_218819	Daphnia pulex
		R:TCTGATCTGTGACAGGTTCTT	21	54.8	42.86
N0787	Tl_Uni_043057	F:TACGAGTTGAAGGAAATGAAA	21	55.13	33.33	133	(GAA)5	hypothetical protein DAPPUDRAFT_218819	Daphnia pulex
		R:TCTGATCTGTGACAGGTTCTT	21	54.8	42.86
N0788	Tl_Uni_043058	F:GTCAAGGTGAAGTACGAGTTG	21	54.95	47.62	145	(GAA)5	hypothetical protein DAPPUDRAFT_218819	Daphnia pulex
		R:TCTGATCTGTGACAGGTTCTT	21	54.8	42.86
N0789	Tl_Uni_043059	F:TACGAGTTGAAGGAAATGAAA	21	55.13	33.33	133	(GAA)5	hypothetical protein DAPPUDRAFT_218819	Daphnia pulex
		R:TCTGATCTGTGACAGGTTCTT	21	54.8	42.86
N0790	Tl_Uni_043839	F:GAAGAAGAAGGAGAAGGAGAA	21	54.55	42.86	144	(TCG)5	PREDICTED: serine/arginine repetitive matrix protein 1-like isoform X4	Aplysia californica
		R:CTATTCTCACTGGTGCAGGT	20	55.31	50
N0791	Tl_Uni_044877	F:TAACTTACCCCTGCTAGGTTT	21	54.9	42.86	132	(GTAT)4	Putative u1 small nuclear ribonucleoprotein rrm superfamily	Rhipicephalus pulchellus
		R:TCATTAATCAATTCGCTCTTC	21	54.72	33.33
N0792	Tl_Uni_045100	F:ACCTGGACTTAGATCTTGGAT	21	54.41	42.86	272	(TTA)5	hypothetical protein DAPPUDRAFT_312078	Daphnia pulex
		R:ATCTGGCTTTATAATGTGCAA	21	55.12	33.33
N0793	Tl_Uni_045100	F:ACCTGGACTTAGATCTTGGAT	21	54.41	42.86	272	(ATT)9	hypothetical protein DAPPUDRAFT_312078	Daphnia pulex
		R:ATCTGGCTTTATAATGTGCAA	21	55.12	33.33
N0794	Tl_Uni_045101	F:ACCTGGACTTAGATCTTGGAT	21	54.41	42.86	272	(TTA)5	hypothetical protein DAPPUDRAFT_312078	Daphnia pulex
		R:ATCTGGCTTTATAATGTGCAA	21	55.12	33.33
N0795	Tl_Uni_045101	F:ACCTGGACTTAGATCTTGGAT	21	54.41	42.86	272	(ATT)9	hypothetical protein DAPPUDRAFT_312078	Daphnia pulex
		R:ATCTGGCTTTATAATGTGCAA	21	55.12	33.33
N0796	Tl_Uni_045102	F:ACCTGGACTTAGATCTTGGAT	21	54.41	42.86	272	(TTA)5	hypothetical protein DAPPUDRAFT_312078	Daphnia pulex
		R:ATCTGGCTTTATAATGTGCAA	21	55.12	33.33
N0797	Tl_Uni_045102	F:ACCTGGACTTAGATCTTGGAT	21	54.41	42.86	272	(ATT)9	hypothetical protein DAPPUDRAFT_312078	Daphnia pulex
		R:ATCTGGCTTTATAATGTGCAA	21	55.12	33.33
N0798	Tl_Uni_045285	F:GAACCACGGAATAATGTCAC	20	55.32	45	160	(AAT)5	hypothetical protein DAPPUDRAFT_314454	Daphnia pulex
		R:TATTGGCGTGAAAATGAGTTA	21	56	33.33
N0799	Tl_Uni_045286	F:GAACCACGGAATAATGTCAC	20	55.32	45	160	(AAT)5	hypothetical protein DAPPUDRAFT_314454	Daphnia pulex
		R:TATTGGCGTGAAAATGAGTTA	21	56	33.33
N0800	Tl_Uni_045321	F:TGAGAATAAAGCAGCAAGTTT	21	54.64	33.33	151	(GCTT)4	PREDICTED: TNF receptor-associated factor 4 isoform X4	Tribolium castaneum
		R:TATCCATAGTGACCAGGTGTC	21	54.91	47.62
N0801	Tl_Uni_046388	F:GTCACACACCTGAATCTCCT	20	54.89	50	155	(TGG)5	Putative diacylglycerol kinase	Ixodes ricinus
		R:CAGCCATCATACAATACACCT	21	55.13	42.86
N0802	Tl_Uni_046600	F:AAACGATCCCGTTACAGTTAT	21	55.38	38.1	158	(GGAA)4	hypothetical protein DAPPUDRAFT_327206	Daphnia pulex
		R:CATAGGTATCTTCCCCAATTT	21	54.83	38.1
N0803	Tl_Uni_046628	F:ACATGTAGTTGGTGTGGTTGT	21	55.28	42.86	159	(TGCT)5	PREDICTED: 3-phosphoshikimate 1-carboxyvinyltransferase, chloroplastic-like	Ceratitis capitata
		R:GTGGTCCGAGTCACTGTAGTA	21	55.24	52.38
N0804	Tl_Uni_046631	F:TCAGTTCTCTCTCACTTGCAT	21	55.15	42.86	151	(CTG)5	Knirps-related protein, partial	Stegodyphus mimosarum
		R:ACTGCTTGTTGGGTAACTTTT	21	55.64	38.1
N0805	Tl_Uni_046631	F:TCAGTTCTCTCTCACTTGCAT	21	55.15	42.86	151	(ACCT)4	Knirps-related protein, partial	Stegodyphus mimosarum
		R:ACTGCTTGTTGGGTAACTTTT	21	55.64	38.1
N0806	Tl_Uni_046770	F:CTCTTAGTTTTGCGCATTTTA	21	55.25	33.33	152	(CTTT)4	ABC protein, subfamily ABCA	Daphnia pulex
		R:AGCCCTCGAGAAATAATGTAA	21	55.74	38.1
N0807	Tl_Uni_046772	F:CTCTTAGTTTTGCGCATTTTA	21	55.25	33.33	152	(CTTT)4	ABC protein, subfamily ABCA	Daphnia pulex
		R:AGCCCTCGAGAAATAATGTAA	21	55.74	38.1
N0808	Tl_Uni_046774	F:CTCTTAGTTTTGCGCATTTTA	21	55.25	33.33	152	(CTTT)4	ABC protein, subfamily ABCA	Daphnia pulex
		R:AGCCCTCGAGAAATAATGTAA	21	55.74	38.1
N0809	Tl_Uni_047104	F:CACCACCAATGTCAGGTT	18	54.9	50	159	(CAC)5	mucin 96D	Drosophila melanogaster
		R:GTTGAGTAACTCCCGTATTCC	21	55.34	47.62
N0810	Tl_Uni_047332	F:GTCTGACTCTGAGTTCCATGA	21	55.24	47.62	162	(GCA)5	putative secreted protein precursor, partial	Anopheles aquasalis
		R:CATACTGCAGCTCCTGCT	18	54.99	55.56
N0811	Tl_Uni_047789	F:CTTGTACCACGGTATGTACTTG	22	54.93	45.45	158	(AGCA)4
		R:CAGCTTGGAAGTCATTAACAA	21	55.64	38.1
N0812	Tl_Uni_048017	F:GGAAATGTATGGGAAAGCTAC	21	55.43	42.86	152	(TTTA)4	PREDICTED: NEDD4-binding protein 1-like	Wasmannia auropunctata
		R:CGTGGCATAGTGTACGATAA	20	54.79	45
N0813	Tl_Uni_048018	F:GGAAATGTATGGGAAAGCTAC	21	55.43	42.86	152	(TTTA)4	Zinc finger CCCH domain-containing protein 12C, partial	Harpegnathos saltator
		R:CGTGGCATAGTGTACGATAA	20	54.79	45
N0814	Tl_Uni_048020	F:CCCTTTTTCTCTTTTTCACTT	21	54.57	33.33	158	(GCC)5	ATP-binding cassette sub-family F member 2	Zootermopsis nevadensis
		R:GCAAGACTTGTCGTTGATG	19	55.16	47.37
N0815	Tl_Uni_048043	F:ACAGAGTACAATCAGCACCAG	21	55.41	47.62	157	(AAC)5	CRE-CLEC-199 protein	Caenorhabditis remanei
		R:TGCTGACTTTCAATCATAACA	21	54.42	33.33
N0816	Tl_Uni_048060	F:CCACTCCAGGGCTTAAAT	18	55.13	50	174	(TCC)5	MaSp2b, partial	Deinopis spinosa
		R:AAAACAGGTGGAACAGAAGTC	21	55.87	42.86
N0817	Tl_Uni_048060	F:TTCGTGCATTTCTCTTCACT	20	56.05	40	200	(GGAA)4	MaSp2b, partial	Deinopis spinosa
		R:AAAACGTAGACAACTGGAACA	21	54.97	38.1
N0818	Tl_Uni_048647	F:GGCTCTGGTATCTTCAAGTCT	21	55.21	47.62	189	(GC)6	hypothetical protein LOTGIDRAFT_232087	Lottia gigantea
		R:GAGGGTAATTTACTCGGACCT	21	56.37	47.62
N0819	Tl_Uni_048788	F:GGATCTGAACGAGACTGAGTT	21	55.96	47.62	267	(TGG)6	mammalian A1, A2 /B1 hnRNP homologue	Schistocerca americana
		R:GGAGCTTAGTAGTCGCCATAG	21	55.99	52.38
N0820	Tl_Uni_050169	F:CCCACCAATCGTTAATTTT	19	55.01	36.84	150	(TA)8	hypothetical protein DAPPUDRAFT_63312, partial	Daphnia pulex
		R:TAGCGAGATTACTGGAACATC	21	54.65	42.86
N0821	Tl_Uni_051604	F:CCGTAAGAATGTTGAAGTCAT	21	54.41	38.1	197	(AAG)5	nucleolar protein-like protein 5A	Daphnia pulex
		R:CAGCTTTCCTCTTCTTCTTCT	21	54.83	42.86
N0822	Tl_Uni_072132	F:TGCACAAATACTCACAGTTCA	21	55.3	38.1	152	(GAA)5	hypothetical protein DAPPUDRAFT_309186	Daphnia pulex
		R:TTCCTTCTCTTCTTCGACTTT	21	55.07	38.1
N0823	Tl_Uni_075782	F:GAGCAAAATGGTTACGTTAGA	21	54.77	38.1	147	(CA)7	hypothetical protein DAPPUDRAFT_120473	Daphnia pulex
		R:TAGTCAAACACGTTAGTGCAA	21	54.64	38.1
N0824	Tl_Uni_077809	F:AAGTATTTACCGCGCTATTTT	21	55.17	33.33	137	(AAAT)4
		R:TTAAAAGCCGTCTTAGGAAGT	21	55.17	38.1
N0825	Tl_Uni_086779	F:GGAAACGGAAACAATAAGAAT	21	55.02	33.33	132	(AAC)5	hypothetical protein EAI_03498	Harpegnathos saltator
		R:AGATGGACTTGGGGTGTAG	19	54.86	52.63
N0826	Tl_Uni_088329	F:ATCTGTACAGCCAAGCTGAG	20	55.66	50	130	(CAT)5	transcription co-factor vestigial protein	Daphnia magna
		R:TGATGAGAGCCTAAGGAGTAA	21	54.38	42.86
N0827	Tl_Uni_088473	F:TGACAAGAACTGAAGATCACC	21	55.25	42.86	151	(GCA)5
		R:GACTCATATCCCCATGATTG	20	55.17	45
N0828	Tl_Uni_089217	F:CAAGTCTGGTGCGACTATG	19	55.21	52.63	162	(GAG)5	hypothetical protein DAPPUDRAFT_323145	Daphnia pulex
		R:ATAGCTTCTTGGTCATCTTCC	21	55.14	42.86
N0829	Tl_Uni_091900	F:GCTGAGGAGAAACCTAAGAAA	21	55.51	42.86	123	(AAG)5	hypothetical protein DAPPUDRAFT_228342	Daphnia pulex
		R:TTCATCACTTGTTGCTTCTTT	21	55.18	33.33
N0830	Tl_Uni_091918	F:AGCCTTCCAATACTGTCTTTT	21	54.84	38.1	157	(ATA)6	GK11210	Drosophila willistoni
		R:GCATCAAAGAAGTCAGGTAAA	21	54.7	38.1
N0831	Tl_Uni_093146	F:TATCTCAGACGAACGCTAAAC	21	54.9	42.86	151	(CTA)7
		R:AACGTCGTGAACGTTAGTATT	21	54.15	38.1
N0832	Tl_Uni_093146	F:TATCTCAGACGAACGCTAAAC	21	54.9	42.86	151	(ACT)6
		R:AACGTCGTGAACGTTAGTATT	21	54.15	38.1
N0833	Tl_Uni_093146	F:TATCTCAGACGAACGCTAAAC	21	54.9	42.86	151	(TAA)7
		R:AACGTCGTGAACGTTAGTATT	21	54.15	38.1
N0834	Tl_Uni_095191	F:CAACCGCAACATGTACAAC	19	55.89	47.37	146	(CAC)5	PREDICTED: uncharacterized protein LOC105251157	Camponotus floridanus
		R:CGTATTCCTCAGCAAGAAGTT	21	56.29	42.86
N0835	Tl_Uni_097473	F:CAACTGCAAAAGCATCTTTAC	21	55.39	38.1	190	(AC)6	hypothetical protein CRE_10665	Caenorhabditis remanei
		R:GTCTGTGTGGATTCCCTCT	19	54.78	52.63
N0836	Tl_Uni_097672	F:CCTTTAACGCCTAAAAATAGC	21	55.29	38.1	120	(AC)7	putative voltage-dependent anion-selective channel	Tabanus bromius
		R:CCACTACAGTTTCGTGGTAGA	21	55.43	47.62
N0837	Tl_Uni_104442	F:TTAGAAGAGGACAGCATGGTA	21	55.15	42.86	145	(CTGG)4	hypothetical protein LOTGIDRAFT_192316	Lottia gigantea
		R:GCTCCTGAGGTGTATGTAGTG	21	54.9	52.38
N0838	Tl_Uni_105627	F:CACTGGCATCATCACAATAA	20	55.43	40	158	(GCA)5
		R:GCAGAGCTGTCACATGTTTA	20	54.91	45
N0839	Tl_Uni_108873	F:ACTCGTTCAGATATTGGTCCT	21	55.33	42.86	150	(AAG)5	PREDICTED: pre-mRNA-processing factor 6	Bombus impatiens
		R:ACCCGTAAATTCATCGTAGTT	21	55.38	38.1
N0840	Tl_Uni_109422	F:ATACAGACGTCGCTAAGCA	19	54.6	47.37	144	(TC)6	PREDICTED: LOW QUALITY PROTEIN: neuroendocrine convertase 2-like	Pogonomyrmex barbatus
		R:GCTGAAGTGATAGCAAAAGAA	21	55.02	38.1
N0841	Tl_Uni_112750	F:CGTTCTCACATTCCAAACAT	20	56.02	40	150	(CAG)5
		R:CACTGCTCATATTGCTACCAC	21	55.96	47.62
N0842	Tl_Uni_114890	F:CCGTTTTCTGTTCTTTCTCTC	21	55.83	42.86	150	(CT)7	large conductance calcium-activated potassium channel splice variant L37	Panulirus interruptus
		R:AGAAACTTCTCCTGGACAGAC	21	55.07	47.62
N0843	Tl_Uni_115547	F:CTTAGTCAGGGAGGCAGTC	19	54.9	57.89	136	(TG)6	hypothetical protein DAPPUDRAFT_310789	Daphnia pulex
		R:TCCCACCACTAACTCATAGC	20	55.24	50
N0844	Tl_Uni_116684	F:CTGGAAATTGAGAAGTGGAC	20	54.73	45	140	(GCC)8	hypothetical protein LOTGIDRAFT_145165, partial	Lottia gigantea
		R:CACCGGTCTACGTGACAT	18	55.13	55.56
N0845	Tl_Uni_117447	F:GAAGAGCAAAAGAAGAAGGAC	21	55.06	42.86	154	(GAA)5	hypothetical protein DAPPUDRAFT_203047	Daphnia pulex
		R:GTCTAGCAGGCATAGGTACG	20	55.19	55
N0846	Tl_Uni_117447	F:CTGGGATCTTTGGTAGAAAAT	21	55.01	38.1	168	(TGG)5	hypothetical protein DAPPUDRAFT_203047	Daphnia pulex
		R:GTTCCATTGATTTCCTTGTC	20	54.48	40
N0847	Tl_Uni_117488	F:CCGTTACTACTCTCAAAAACG	21	54.46	42.86	135	(AAT)5	hypothetical protein DAPPUDRAFT_301437	Daphnia pulex
		R:GGATTTCTAACCACAATTCAA	21	54.33	33.33
N0848	Tl_Uni_118430	F:ACTACGTTCAGCCTGCTTC	19	55.63	52.63	174	(GCT)5	hypothetical protein DAPPUDRAFT_320706	Daphnia pulex
		R:CAGACCAGTCATCAGTACGTT	21	55.24	47.62
N0849	Tl_Uni_119212	F:CTTTCTACAGCGAATCAACTG	21	55.39	42.86	144	(GCA)5	Putative cyclic-amp response element binding protein a	Rhipicephalus pulchellus
		R:GTCCTTGTCACTTGGTATTGA	21	55.13	42.86
N0850	Tl_Uni_120687	F:TTTAGAAGGAACTACGGCTTT	21	55.17	38.1	146	(TG)7
		R:AAACTCACAAAAGCCCATTA	20	54.98	35
N0851	Tl_Uni_121097	F:CCTACGCAATATTACTGGAAC	21	54.19	42.86	135	(CAA)5	GK25850	Drosophila willistoni
		R:TGCCTTTACACCAATGTTACT	21	54.95	38.1
N0852	Tl_Uni_123297	F:AAGTGATGATTACGATGATGG	21	55.02	38.1	122	(AAG)5	IWS1-like protein	Cerapachys biroi
		R:GGTCAGACTCCACTGCTTT	19	55.24	52.63
N0853	Tl_Uni_125516	F:CAACGCCAAGTCTTCTACAT	20	55.49	45	146	(TCC)5	hypothetical protein DAPPUDRAFT_323512	Daphnia pulex
		R:TCGTAATAGTCGCAGATTTTC	21	54.84	38.1
N0854	Tl_Uni_126998	F:CTTCACCTCTTGTACCTTGTG	21	54.97	47.62	148	(GT)8	cathepsin Z	Trichuris trichiura
		R:AACAAGAGGAGGAACTCTCAC	21	55.07	47.62
N0855	Tl_Uni_128359	F:GCCCTGTTATAAGTGCAATAG	21	54.35	42.86	151	(CT)7	beta subunit of putative Na+/K+ ATPase	Daphnia pulex
		R:CATTTAAAATCCGAATCAGG	20	54.85	35
N0856	Tl_Uni_129594	F:TGGATGTCTCTCTGTCTTCC	20	55.13	50	150	(TCT)5	SNF-related serine/threonine-protein kinase	Cerapachys biroi
		R:GTCGAACAACATCTTCCAGT	20	55.09	45
N0857	Tl_Uni_130790	F:AACTAGCCACCCTAAATCTTC	21	54.39	42.86	153	(AC)6	TWiK family of potassium channels protein 7	Ceratitis capitata
		R:GTCTTTGAGCGTACTGAACTC	21	54.32	47.62
N0858	Tl_Uni_135751	F:GAAATTGTCTTGAAGGCATAA	21	54.65	33.33	141	(ATT)6
		R:TCAGTTTTTCCTCATCTTTGA	21	55.08	33.33
N0859	Tl_Uni_136168	F:AGGGGCTAAGAAAAAGAAAA	20	55.05	35	158	(AAG)5	hypothetical protein DAPPUDRAFT_224268	Daphnia pulex
		R:TTTGTAACCGTAGCTTTTCAG	21	55.01	38.1
N0860	Tl_Uni_136301	F:AGTTCATATTCAACTGCCGTA	21	55.02	38.1	148	(TG)7	Protein Tob2, partial	Stegodyphus mimosarum
		R:GAAGAACTTGAAGGTCAGAGC	21	55.82	47.62
N0861	Tl_Uni_137846	F:AGAAAACAATATACCGCAAGA	21	54.31	33.33	149	(AAAC)4
		R:CCGTACACAGGATTTTAATGA	21	55.29	38.1
N0862	Tl_Uni_138089	F:TGCAACAAGAGGTAGAATCAG	21	55.64	42.86	155	(CA)6
		R:GTGTTTGTGTGTGTGTGGTC	20	55.49	50
N0863	Tl_Uni_138089	F:AGCACACGAGCATAAACAC	19	54.74	47.37	152	(CA)6	PREDICTED: nicotinate-nucleotide pyrophosphorylase [carboxylating]-like	Crassostrea gigas
		R:GCGCAATATTAATGCCTATAC	21	54.43	38.1
N0864	Tl_Uni_138455	F:AATAACGTCATCCACCCATA	20	55.3	40	127	(CCA)7	hypothetical protein	Tabanus bromius
		R:GTAGGCTTAGCTGTAGTCGTG	21	54.61	52.38
N0865	Tl_Uni_139880	F:AGGACACTACGACCTAGCTTT	21	54.93	47.62	184	(AAT)5
		R:CAATACAGCAACCTCAGAAAC	21	55.05	42.86
N0866	Tl_Uni_143647	F:ACCGAATCATCTACTGGAACT	21	55.33	42.86	145	(ACA)9	PREDICTED: uncharacterized protein DDB_G0271670-like isoform X3	Wasmannia auropunctata
		R:ATGTTTTGTACCAACACCAAC	21	54.93	38.1
N0867	Tl_Uni_143647	F:CAACAACAACAACAACAACAG	21	55.13	38.1	149	(TCA)6
		R:GAAGTCGAACTTGATGTTGAG	21	55	42.86
N0868	Tl_Uni_147306	F:AAACTTCCTCTTCCCACTTTA	21	54.82	38.1	153	(CT)8
		R:CAATTCTTTTCACACAACGTG	21	56.77	38.1
N0869	Tl_Uni_147307	F:AAACTTCCTCTTCCCACTTTA	21	54.82	38.1	153	(CT)8
		R:CAATTCTTTTCACACAACGTG	21	56.77	38.1
N0870	Tl_Uni_147642	F:TTACAATCGAAGTCGCTTAAC	21	54.92	38.1	152	(ATA)5
		R:TAATCACTTAACACACGCACA	21	55.35	38.1
N0871	Tl_Uni_147643	F:TTACAATCGAAGTCGCTTAAC	21	54.92	38.1	152	(ATA)5
		R:TAATCACTTAACACACGCACA	21	55.35	38.1
N0872	Tl_Uni_147644	F:TTACAATCGAAGTCGCTTAAC	21	54.92	38.1	152	(ATA)5
		R:TAATCACTTAACACACGCACA	21	55.35	38.1
N0873	Tl_Uni_147645	F:TTACAATCGAAGTCGCTTAAC	21	54.92	38.1	152	(ATA)5
		R:TAATCACTTAACACACGCACA	21	55.35	38.1
N0874	Tl_Uni_147646	F:TTACAATCGAAGTCGCTTAAC	21	54.92	38.1	152	(ATA)5
		R:TAATCACTTAACACACGCACA	21	55.35	38.1
N0875	Tl_Uni_147650	F:GAATGCGCTTAATTTCTTAGG	21	56.02	38.1	149	(ATA)5
		R:TTACAAATTAACACACGCACA	21	55.36	33.33
N0876	Tl_Uni_147651	F:AGGTTTAAGGTGCGAACTATT	21	54.89	38.1	155	(AT)7
		R:TATGGGCTTCACTCTGATAAA	21	55.08	38.1
N0877	Tl_Uni_147651	F:GAATGCGCTTAATTTCTTAGG	21	56.02	38.1	149	(ATA)5
		R:TTACAAATTAACACACGCACA	21	55.36	33.33
N0878	Tl_Uni_147652	F:GAATGCGCTTAATTTCTTAGG	21	56.02	38.1	149	(ATA)5
		R:TTACAAATTAACACACGCACA	21	55.36	33.33
N0879	Tl_Uni_147653	F:AGGTTTAAGGTGCGAACTATT	21	54.89	38.1	155	(AT)7
		R:TATGGGCTTCACTCTGATAAA	21	55.08	38.1
N0880	Tl_Uni_147653	F:GAATGCGCTTAATTTCTTAGG	21	56.02	38.1	149	(ATA)5
		R:TTACAAATTAACACACGCACA	21	55.36	33.33
N0881	Tl_Uni_147654	F:GAATGCGCTTAATTTCTTAGG	21	56.02	38.1	149	(ATA)5
		R:TTACAAATTAACACACGCACA	21	55.36	33.33
N0882	Tl_Uni_147655	F:AGGTTTAAGGTGCGAACTATT	21	54.89	38.1	155	(AT)7
		R:TATGGGCTTCACTCTGATAAA	21	55.08	38.1
N0883	Tl_Uni_147655	F:GAATGCGCTTAATTTCTTAGG	21	56.02	38.1	149	(ATA)5
		R:TTACAAATTAACACACGCACA	21	55.36	33.33
N0884	Tl_Uni_147656	F:AGGTTTAAGGTGCGAACTATT	21	54.89	38.1	155	(AT)7
		R:TATGGGCTTCACTCTGATAAA	21	55.08	38.1
N0885	Tl_Uni_147656	F:GAATGCGCTTAATTTCTTAGG	21	56.02	38.1	149	(ATA)5
		R:TTACAAATTAACACACGCACA	21	55.36	33.33
N0886	Tl_Uni_147657	F:GAATGCGCTTAATTTCTTAGG	21	56.02	38.1	149	(ATA)5
		R:TTACAAATTAACACACGCACA	21	55.36	33.33
N0887	Tl_Uni_148093	F:CTACGACTGCTTTTATCATGC	21	55.34	42.86	156	(CA)6	hypothetical protein DAPPUDRAFT_271340	Daphnia pulex
		R:AATCCTAAAGTCGGCATAGTT	21	54.81	38.1
N0888	Tl_Uni_148094	F:CTACGACTGCTTTTATCATGC	21	55.34	42.86	156	(CA)6	hypothetical protein DAPPUDRAFT_271340	Daphnia pulex
		R:AATCCTAAAGTCGGCATAGTT	21	54.81	38.1
N0889	Tl_Uni_148204	F:TAAACAATTGGAGGAACTGC	20	55.38	40	155	(AG)6	PREDICTED: ELKS/Rab6-interacting/CAST family member 1 isoform X2	Solenopsis invicta
		R:GACTATTATTCGCTTGTTGGA	21	54.68	38.1
N0890	Tl_Uni_148282	F:TACAAGTATGACCCCAAACC	20	54.92	45	174	(CT)12	PREDICTED: proline-rich extensin-like protein EPR1	Ceratitis capitata
		R:ACTGTGCTGTGCGGTAAG	18	55.78	55.56
N0891	Tl_Uni_148313	F:CACTGACGGGTAATATTGTTT	21	54.32	38.1	151	(TTTA)4	hypothetical protein L798_08785	Zootermopsis nevadensis
		R:GGAGTCGTGGATACTTTTGTT	21	55.82	42.86
N0892	Tl_Uni_148422	F:ACCGATAATCCTTTCCATTAC	21	54.82	38.1	151	(AT)6	hypothetical protein DAPPUDRAFT_300768	Daphnia pulex
		R:ATTTGGAAAGAATCGGATATG	21	55.75	33.33
N0893	Tl_Uni_148423	F:ACCGATAATCCTTTCCATTAC	21	54.82	38.1	151	(AT)6	hypothetical protein DAPPUDRAFT_300768	Daphnia pulex
		R:ATTTGGAAAGAATCGGATATG	21	55.75	33.33
N0894	Tl_Uni_148669	F:ATTTTCTTATTGAACGCGAGA	21	56.73	33.33	144	(ATT)6	CBN-ACS-14 protein	Caenorhabditis brenneri
		R:AGGAACACCTTGTACTGCTTA	21	54.25	42.86
N0895	Tl_Uni_148670	F:ATTTTCTTATTGAACGCGAGA	21	56.73	33.33	144	(ATT)6	PREDICTED: luciferin 4-monooxygenase	Tribolium castaneum
		R:AGGAACACCTTGTACTGCTTA	21	54.25	42.86
N0896	Tl_Uni_149632	F:AAGACCAAGAGCTAGAGGAAG	21	54.7	47.62	155	(AAG)8	Putative methionine aminopeptidase 2-like isoform 1	Ixodes ricinus
		R:ATTTGGAAAGAACTCATCCAC	21	55.71	38.1
N0897	Tl_Uni_149737	F:CTACCACATGATTCGGTTAAA	21	55.29	38.1	153	(GC)6
		R:AAAAGGGCCAGTCTTAATTT	20	54.77	35
N0898	Tl_Uni_150847	F:TAGTTGGATCTAACGATGGAA	21	54.92	38.1	152	(TTTC)4	PREDICTED: cAMP-dependent protein kinase type I regulatory subunit isoform X4	Megachile rotundata
		R:TATCTTTGCCACAGCTAAAAC	21	54.92	38.1
N0899	Tl_Uni_151172	F:GAAAAGAGCAAGGGTAAAGG	20	55.77	45	185	(CCT)6	hypothetical protein DAPPUDRAFT_311119	Daphnia pulex
		R:TATCCGTAGCTACCACTGCT	20	55.19	50
N0900	Tl_Uni_151213	F:TATAAGGCCTCAAAACATACG	21	54.76	38.1	150	(TA)6	hypothetical protein D910_12456	Dendroctonus ponderosae
		R:GACTGAATGTCTTTTCCAACA	21	55.26	38.1
N0901	Tl_Uni_151213	F:CTCATGGACAGCGAGTTT	18	54.57	50	157	(TCG)5	hypothetical protein D910_12456	Dendroctonus ponderosae
		R:GTCTTCTCCGGACAAATCT	19	54.16	47.37
N0902	Tl_Uni_151214	F:CTCATGGACAGCGAGTTT	18	54.57	50	157	(TCG)5	hypothetical protein D910_12456	Dendroctonus ponderosae
		R:GTCTTCTCCGGACAAATCT	19	54.16	47.37
N0903	Tl_Uni_151215	F:TATAAGGCCTCAAAACATACG	21	54.76	38.1	150	(TA)6	hypothetical protein D910_12456	Dendroctonus ponderosae
		R:GACTGAATGTCTTTTCCAACA	21	55.26	38.1
N0904	Tl_Uni_151215	F:CTCATGGACAGCGAGTTT	18	54.57	50	157	(TCG)5	hypothetical protein D910_12456	Dendroctonus ponderosae
		R:GTCTTCTCCGGACAAATCT	19	54.16	47.37
N0905	Tl_Uni_151216	F:CTCATGGACAGCGAGTTT	18	54.57	50	157	(TCG)5	hypothetical protein D910_12456	Dendroctonus ponderosae
		R:GTCTTCTCCGGACAAATCT	19	54.16	47.37
N0906	Tl_Uni_151628	F:ACAAGTTTTTGCCCTTTACTT	21	54.94	33.33	142	(TTG)6
		R:TGCAGTTGAACGGTATATTTT	21	55.04	33.33
N0907	Tl_Uni_151838	F:AACATGGTGAAAATGGTTATG	21	54.96	33.33	158	(AGA)5	hypothetical protein X975_15276, partial	Stegodyphus mimosarum
		R:ATGAGCATCTTCTTCTTCCTC	21	55.25	42.86
N0908	Tl_Uni_152183	F:TAAAGTCGGGTCAATTCAATA	21	54.94	33.33	139	(TAT)5	hypothetical protein DAPPUDRAFT_311979	Daphnia pulex
		R:AAGTTTCAGAAATACGGAAGG	21	55.24	38.1
N0909	Tl_Uni_152184	F:TAAAGTCGGGTCAATTCAATA	21	54.94	33.33	139	(TAT)5	hypothetical protein DAPPUDRAFT_311979	Daphnia pulex
		R:AAGTTTCAGAAATACGGAAGG	21	55.24	38.1
N0910	Tl_Uni_152185	F:TAAAGTCGGGTCAATTCAATA	21	54.94	33.33	139	(TAT)5	hypothetical protein DAPPUDRAFT_311979	Daphnia pulex
		R:AAGTTTCAGAAATACGGAAGG	21	55.24	38.1
N0911	Tl_Uni_152206	F:TGGTTCTAGTCATCATTTTCG	21	55.4	38.1	148	(AAT)5	hypothetical protein DAPPUDRAFT_307972	Daphnia pulex
		R:GAAAACGAGATACACACTTGC	21	55.04	42.86
N0912	Tl_Uni_152210	F:GGAGGGTCCTTTTACTCTTACT	22	54.95	45.45	163	(GA)6
		R:CGGTAGGTTTTACTGCAACTA	21	54.89	42.86
N0913	Tl_Uni_152635	F:CCAGTTGCCTTCGCTTTC	18	59.52	55.56	139	(CCA)5	hypothetical protein IscW_ISCW007425, partial	Ixodes scapularis
		R:TTGGTTAGCATATGCACTGAT	21	55.87	38.1
N0914	Tl_Uni_152654	F:ATCTAGCGGACCACTACTCTC	21	55.24	52.38	152	(AG)7
		R:TTTACGGGTCTCTTACTAGGG	21	55.28	47.62
N0915	Tl_Uni_152866	F:GACTACAACGCAGGACTCAT	20	55.3	50	154	(GGA)5	PREDICTED: serine/threonine-protein kinase tousled-like 2 isoform X3	Nasonia vitripennis
		R:CTGTTGTTGAGGCTGTATTTC	21	55.05	42.86
N0916	Tl_Uni_152866	F:GTGACGATGTGCTCACTTTAG	21	56.01	47.62	136	(CAG)5	PREDICTED: serine/threonine-protein kinase tousled-like 2 isoform X3	Nasonia vitripennis
		R:GGGTAGTTTTGACTCGTTTGT	21	55.89	42.86
N0917	Tl_Uni_152867	F:GACTACAACGCAGGACTCAT	20	55.3	50	154	(GGA)5	PREDICTED: serine/threonine-protein kinase tousled-like 2 isoform X3	Nasonia vitripennis
		R:CTGTTGTTGAGGCTGTATTTC	21	55.05	42.86
N0918	Tl_Uni_152867	F:GTGACGATGTGCTCACTTTAG	21	56.01	47.62	136	(CAG)5	PREDICTED: serine/threonine-protein kinase tousled-like 2 isoform X3	Nasonia vitripennis
		R:GGGTAGTTTTGACTCGTTTGT	21	55.89	42.86
N0919	Tl_Uni_152868	F:GACTACAACGCAGGACTCAT	20	55.3	50	154	(GGA)5	PREDICTED: serine/threonine-protein kinase tousled-like 2 isoform X4	Nasonia vitripennis
		R:CTGTTGTTGAGGCTGTATTTC	21	55.05	42.86
N0920	Tl_Uni_152868	F:GTGACGATGTGCTCACTTTAG	21	56.01	47.62	136	(CAG)5	PREDICTED: serine/threonine-protein kinase tousled-like 2 isoform X4	Nasonia vitripennis
		R:GGGTAGTTTTGACTCGTTTGT	21	55.89	42.86
N0921	Tl_Uni_152869	F:GACTACAACGCAGGACTCAT	20	55.3	50	154	(GGA)5	PREDICTED: serine/threonine-protein kinase tousled-like 2 isoform X4	Nasonia vitripennis
		R:CTGTTGTTGAGGCTGTATTTC	21	55.05	42.86
N0922	Tl_Uni_152869	F:GTGACGATGTGCTCACTTTAG	21	56.01	47.62	136	(CAG)5	PREDICTED: serine/threonine-protein kinase tousled-like 2 isoform X4	Nasonia vitripennis
		R:GGGTAGTTTTGACTCGTTTGT	21	55.89	42.86
N0923	Tl_Uni_153593	F:GTCTGTCGTCCAGGGTCT	18	55.84	61.11	156	(AGC)5	CRE-PQN-75 protein	Caenorhabditis remanei
		R:GTATTGTCCATCCTGGTTTTT	21	55.59	38.1
N0924	Tl_Uni_153593	F:AAGAGGAGGAGCTGGATAAG	20	55.29	50	140	(GAG)6	CRE-PQN-75 protein	Caenorhabditis remanei
		R:ATAGTCATCACCATCATCACC	21	54.63	42.86
N0925	Tl_Uni_153725	F:TTAATTTCTCCACATGCCTTA	21	55.1	33.33	152	(AAAT)4	hypothetical protein DAPPUDRAFT_330569	Daphnia pulex
		R:TGGTCAATTTCAGTTGGTAAT	21	54.67	33.33
N0926	Tl_Uni_153768	F:AACGGGGAGACTTTTACTTC	20	55.05	45	156	(GA)6	PREDICTED: transmembrane and TPR repeat-containing protein 1-like isoform X3	Vollenhovia emeryi
		R:TGTATTCTTGTACCGTATTTGG	22	54.54	36.36
N0927	Tl_Uni_153795	F:TATATGCCTGCGTGTCAAT	19	55.09	42.11	131	(CT)6
		R:GCCAGAAGAGGTCTGTTGTAT	21	55.98	47.62
N0928	Tl_Uni_153795	F:CGTAGTAAGCTACCTGAGCTG	21	54.78	52.38	157	(AC)6
		R:AAAACCAGTAAGGCAAGAAGT	21	54.92	38.1
N0929	Tl_Uni_153797	F:CGTAGTAAGCTACCTGAGCTG	21	54.78	52.38	157	(AC)6
		R:AAAACCAGTAAGGCAAGAAGT	21	54.92	38.1
N0930	Tl_Uni_153799	F:GAGGGAGAGAAGAGCTTAATG	21	55.03	47.62	148	(AC)6
		R:AAACCGTAGCAGAATGTAATG	21	54.64	38.1
N0931	Tl_Uni_153800	F:TATATGCCTGCGTGTCAAT	19	55.09	42.11	131	(CT)6
		R:GCCAGAAGAGGTCTGTTGTAT	21	55.98	47.62
N0932	Tl_Uni_153800	F:GAGGGAGAGAAGAGCTTAATG	21	55.03	47.62	148	(AC)6
		R:AAACCGTAGCAGAATGTAATG	21	54.64	38.1
N0933	Tl_Uni_154092	F:AGTCGCCTTAAAAATTTCTGT	21	55.01	33.33	160	(CA)7	Insulin-like growth factor-binding protein complex acid labile chain	Zootermopsis nevadensis
		R:CCAAGTCCAAAGGTTTAAGAG	21	55.71	42.86
N0934	Tl_Uni_154191	F:ACGTTGGGTACAATTTCATAG	21	54.32	38.1	158	(AC)6
		R:CTGCTAAACTGATTACGGAGA	21	54.91	42.86
N0935	Tl_Uni_154312	F:ATAACATGTGGTCATTTCGAG	21	55.1	38.1	154	(TAT)6	hypothetical protein DAPPUDRAFT_316647	Daphnia pulex
		R:AAATGCACATTGACAGAGAAT	21	54.79	33.33
N0936	Tl_Uni_154313	F:ATAACATGTGGTCATTTCGAG	21	55.1	38.1	154	(TAT)6	hypothetical protein DAPPUDRAFT_316647	Daphnia pulex
		R:AAATGCACATTGACAGAGAAT	21	54.79	33.33
N0937	Tl_Uni_154314	F:ATAACATGTGGTCATTTCGAG	21	55.1	38.1	154	(TAT)6	hypothetical protein DAPPUDRAFT_316647	Daphnia pulex
		R:AAATGCACATTGACAGAGAAT	21	54.79	33.33
N0938	Tl_Uni_154676	F:TACAACGTGAGACGAGAGTTC	21	55.54	47.62	159	(AC)6
		R:AACATTATAAAACAGCGGTCA	21	55.04	33.33
N0939	Tl_Uni_155177	F:GCTGTCAAAGGAGGAGGT	18	55.13	55.56	148	(TGA)5	PREDICTED: vegetative cell wall protein gp1-like	Apis dorsata
		R:ATCCTCATCCTCATCTTCATC	21	55.55	42.86
N0940	Tl_Uni_155194	F:ACATAATATTGAGCCACGGTA	21	54.84	38.1	159	(CCT)6	hypothetical protein DAPPUDRAFT_313110	Daphnia pulex
		R:CGCATAAGGAATAAACGAATA	21	54.85	33.33
N0941	Tl_Uni_155195	F:ACATAATATTGAGCCACGGTA	21	54.84	38.1	159	(CCT)6	hypothetical protein DAPPUDRAFT_313110	Daphnia pulex
		R:CGCATAAGGAATAAACGAATA	21	54.85	33.33
N0942	Tl_Uni_155196	F:ACATAATATTGAGCCACGGTA	21	54.84	38.1	159	(CCT)6	hypothetical protein DAPPUDRAFT_313110	Daphnia pulex
		R:CGCATAAGGAATAAACGAATA	21	54.85	33.33
N0943	Tl_Uni_155197	F:ACATAATATTGAGCCACGGTA	21	54.84	38.1	159	(CCT)6	hypothetical protein DAPPUDRAFT_313110	Daphnia pulex
		R:CGCATAAGGAATAAACGAATA	21	54.85	33.33
N0944	Tl_Uni_155198	F:ACATAATATTGAGCCACGGTA	21	54.84	38.1	159	(CCT)6	hypothetical protein DAPPUDRAFT_313110	Daphnia pulex
		R:CGCATAAGGAATAAACGAATA	21	54.85	33.33
N0945	Tl_Uni_155199	F:ACATAATATTGAGCCACGGTA	21	54.84	38.1	159	(CCT)6	hypothetical protein DAPPUDRAFT_313110	Daphnia pulex
		R:CGCATAAGGAATAAACGAATA	21	54.85	33.33
N0946	Tl_Uni_155200	F:ACATAATATTGAGCCACGGTA	21	54.84	38.1	159	(CCT)6	hypothetical protein DAPPUDRAFT_327034	Daphnia pulex
		R:CGCATAAGGAATAAACGAATA	21	54.85	33.33
N0947	Tl_Uni_155201	F:ACATAATATTGAGCCACGGTA	21	54.84	38.1	159	(CCT)6	hypothetical protein DAPPUDRAFT_313110	Daphnia pulex
		R:CGCATAAGGAATAAACGAATA	21	54.85	33.33
N0948	Tl_Uni_156129	F:AACTCATACAACAGGCTTCAG	21	54.63	42.86	184	(CAG)5	PREDICTED: uncharacterized protein LOC100169066 isoform X3	Acyrthosiphon pisum
		R:CTGACATTGCCAGGTGCT	18	58.28	55.56
N0949	Tl_Uni_156763	F:TTAGCTGTGGATAGCAACG	19	55.06	47.37	155	(CAC)6
		R:AAGTTGAACTCAATCGTCTTG	21	54.59	38.1
N0950	Tl_Uni_156765	F:AGCTAGTTATGGATGGTGACA	21	54.84	42.86	257	(CAC)5	Histone-lysine N-methyltransferase trithorax	Acromyrmex echinatior
		R:TGATGAAATAGTGACTCTCAGC	22	54.68	40.91
N0951	Tl_Uni_157829	F:AACTCAAGGTTCTTGCTTTTT	21	55.04	33.33	133	(TG)6
		R:CGGACCCCACTATAAAATTAG	21	55.48	42.86
N0952	Tl_Uni_157947	F:TCAGGTTACTTGATGATGGTT	21	54.64	38.1	152	(TG)8	PREDICTED: trypsin-like	Plutella xylostella
		R:CCAGATCGTATTTTCGTATTG	21	54.98	38.1
N0953	Tl_Uni_157965	F:AGTCCCTTACAGGAACATTCT	21	54.49	42.86	161	(GCA)7	Taiman-C	Blattella germanica
		R:CGTAAGCGTCCACTATCAG	19	54.44	52.63
N0954	Tl_Uni_157966	F:AGTCCCTTACAGGAACATTCT	21	54.49	42.86	161	(GCA)7	Taiman-C	Blattella germanica
		R:CGTAAGCGTCCACTATCAG	19	54.44	52.63
N0955	Tl_Uni_157967	F:AGTCCCTTACAGGAACATTCT	21	54.49	42.86	161	(GCA)7	Taiman-C	Blattella germanica
		R:CGTAAGCGTCCACTATCAG	19	54.44	52.63
N0956	Tl_Uni_157968	F:AGTCCCTTACAGGAACATTCT	21	54.49	42.86	161	(GCA)7	Taiman-A	Blattella germanica
		R:CGTAAGCGTCCACTATCAG	19	54.44	52.63
N0957	Tl_Uni_157969	F:AGTCCCTTACAGGAACATTCT	21	54.49	42.86	161	(GCA)7	Taiman-A	Blattella germanica
		R:CGTAAGCGTCCACTATCAG	19	54.44	52.63
N0958	Tl_Uni_158123	F:CCCTCAGAGTTTGCATAGAG	20	55.12	50	174	(GCA)6	Putative diacylglycerol kinase	Ixodes ricinus
		R:TGTTGCTGCTGCTGTTGT	18	57.53	50
N0959	Tl_Uni_158143	F:GGCTCTCAGAAGGAGTTGA	19	55.48	52.63	140	(TGC)5	PREDICTED: protein HID1	Athalia rosae
		R:ATGATGTACAACAGCATCGAC	21	56.06	42.86
N0960	Tl_Uni_158241	F:TTATGAAAAAGCCTAGGAATG	21	54.01	33.33	149	(AT)7	PREDICTED: lysosomal aspartic protease	Tribolium castaneum
		R:GATACTGGCACTTCCCTTATT	21	55.03	42.86
N0961	Tl_Uni_158443	F:GGAGTTTGCATCTGTTGATTA	21	55.39	38.1	142	(GGT)5	putative germ-line stem cell division protein hiwi/piwi, partial	Panstrongylus megistus
		R:AATCTAAAACTTCTCCGGAAC	21	54.36	38.1
N0962	Tl_Uni_158927	F:TCTACGCGACACTTTATTCTT	21	54.52	38.1	155	(CTGA)4
		R:TCCAATCAGATAAACGAGAGA	21	55.03	38.1
N0963	Tl_Uni_158928	F:TCTACGCGACACTTTATTCTT	21	54.52	38.1	155	(CTGA)4
		R:TCCAATCAGATAAACGAGAGA	21	55.03	38.1
N0964	Tl_Uni_158935	F:TGGCTACAAATTTAACGAAT	20	52.74	30	152	(AT)6	Sushi, von Willebrand factor type A, EGF and pentraxin domain-containing protein 1, partial	Stegodyphus mimosarum
		R:CCGATCAACAGAGTTGGTAT	20	55.07	45
N0965	Tl_Uni_159067	F:TTTTATGTGGAGGGAAACAC	20	55.05	40	167	(GC)6	RNA-directed RNA polymerase, partial	Anoplophora glabripennis
		R:CAACTACCAAGCTCTCCTCTC	21	55.87	52.38
N0966	Tl_Uni_159076	F:AGTACGTCAAGAAGCACCAC	20	55.39	50	167	(CCG)5	PREDICTED: adenylyl cyclase-associated protein 1-like	Metaseiulus occidentalis
		R:AATAGGCATAGCTGGCTTAG	20	54.17	45
N0967	Tl_Uni_159082	F:CAGGAGTTGGATGAGCTG	18	55.05	55.56	174	(GAA)5	CRE-PQN-75 protein	Caenorhabditis remanei
		R:CTTCTTCTTCCCCTTTTTG	19	54.15	42.11
N0968	Tl_Uni_159620	F:GGTTATGGCAACAATGGA	18	55.12	44.44	141	(GGT)5	PREDICTED: heterogeneous nuclear ribonucleoprotein A1, A2/B1 homolog isoform X1	Nasonia vitripennis
		R:GTTGTTGCTGTTATCCCAAG	20	55.75	45
N0969	Tl_Uni_159620	F:AGGAGGGTACAATGACTCCTA	21	55.34	47.62	199	(GGT)6	PREDICTED: heterogeneous nuclear ribonucleoprotein A1, A2/B1 homolog isoform X1	Nasonia vitripennis
		R:CTCTGTACACTGCCTCATTTC	21	55.04	47.62
N0970	Tl_Uni_159738	F:AACAATTCTTCTACCGCTTCT	21	54.99	38.1	161	(CTG)5	PREDICTED: uncharacterized protein LOC105149722 isoform X6	Acromyrmex echinatior
		R:GTCGCTCTCTCACTTTCTTCT	21	55.57	47.62
N0971	Tl_Uni_159739	F:AACAATTCTTCTACCGCTTCT	21	54.99	38.1	161	(CTG)5	PREDICTED: uncharacterized protein LOC105149722 isoform X6	Acromyrmex echinatior
		R:GTCGCTCTCTCACTTTCTTCT	21	55.57	47.62
N0972	Tl_Uni_159939	F:TGATACTCAAGTCTCCAGTCC	21	54.29	47.62	150	(CA)8	PREDICTED: transketolase-2, chloroplastic-like	Ceratitis capitata
		R:TATCGTGTTTTCAATTCAACC	21	55.24	33.33
N0973	Tl_Uni_160120	F:GTGCGATGACTGCTATGGTA	20	57.31	50	145	(CAG)5	Six3	Strigamia maritima
		R:GAGTGATGGCTGTGATTAAGA	21	55.38	42.86
N0974	Tl_Uni_160387	F:TATACCTGATTTTCTCGCGTA	21	55.28	38.1	151	(AAT)6	Hypothetical protein	Ixodes ricinus
		R:AATCACGGGAGTCATTAATTT	21	55.27	33.33
N0975	Tl_Uni_160520	F:CACTGCTATCGACCACTTG	19	55.21	52.63	136	(ACC)10	submaxillary gland androgen-regulated protein 3A, putative, partial	Ixodes scapularis
		R:CACTGTCTTGAACTTCTCTGC	21	55.24	47.62
N0976	Tl_Uni_160535	F:ACTAAACAGCAAAGCAGAGG	20	54.95	45	148	(AGC)5	PREDICTED: glycine cleavage system H protein 2, mitochondrial-like	Monomorium pharaonis
		R:GGCTCATAGCACTGCATAGT	20	55.6	50
N0977	Tl_Uni_160643	F:GTGGATGCTCTGGAGTTCT	19	55.15	52.63	181	(AGC)5	PREDICTED: uncharacterized serine-rich protein C215.13-like	Megachile rotundata
		R:GTGTCTTCCAGGTGGTCTC	19	55.33	57.89
N0978	Tl_Uni_160800	F:GATCAAGGTCGTTGTCTGAT	20	55	45	137	(TCG)5	hypothetical protein DAPPUDRAFT_229111	Daphnia pulex
		R:GTCTTTGTCTTTGCTCTTCAA	21	54.89	38.1
N0979	Tl_Uni_160801	F:GATCAAGGTCGTTGTCTGAT	20	55	45	137	(TCG)5	hypothetical protein DAPPUDRAFT_229111	Daphnia pulex
		R:GTCTTTGTCTTTGCTCTTCAA	21	54.89	38.1
N0980	Tl_Uni_161121	F:AAGGATGGTACTCGAATCTGT	21	55.33	42.86	144	(CAC)5	Basement membrane-specific heparan sulfate proteoglycan core protein	Zootermopsis nevadensis
		R:GCAAGTAAATTCACTCTGTGC	21	55.21	42.86
N0981	Tl_Uni_161122	F:AAGGATGGTACTCGAATCTGT	21	55.33	42.86	144	(CAC)5	PREDICTED: basement membrane-specific heparan sulfate proteoglycan core protein isoform X14	Megachile rotundata
		R:GCAAGTAAATTCACTCTGTGC	21	55.21	42.86
N0982	Tl_Uni_161123	F:AAGGATGGTACTCGAATCTGT	21	55.33	42.86	144	(CAC)5	hypothetical protein DAPPUDRAFT_232498	Daphnia pulex
		R:GCAAGTAAATTCACTCTGTGC	21	55.21	42.86
N0983	Tl_Uni_161124	F:AAGGATGGTACTCGAATCTGT	21	55.33	42.86	144	(CAC)5	PREDICTED: basement membrane-specific heparan sulfate proteoglycan core protein isoform X9	Megachile rotundata
		R:GCAAGTAAATTCACTCTGTGC	21	55.21	42.86
N0984	Tl_Uni_161125	F:AAGGATGGTACTCGAATCTGT	21	55.33	42.86	144	(CAC)5	PREDICTED: basement membrane-specific heparan sulfate proteoglycan core protein isoform X14	Megachile rotundata
		R:GCAAGTAAATTCACTCTGTGC	21	55.21	42.86
N0985	Tl_Uni_161126	F:AAGGATGGTACTCGAATCTGT	21	55.33	42.86	144	(CAC)5	Basement membrane-specific heparan sulfate proteoglycan core protein	Zootermopsis nevadensis
		R:GCAAGTAAATTCACTCTGTGC	21	55.21	42.86
N0986	Tl_Uni_161127	F:AAGGATGGTACTCGAATCTGT	21	55.33	42.86	144	(CAC)5	Basement membrane-specific heparan sulfate proteoglycan core protein	Zootermopsis nevadensis
		R:GCAAGTAAATTCACTCTGTGC	21	55.21	42.86
N0987	Tl_Uni_161129	F:AAGGATGGTACTCGAATCTGT	21	55.33	42.86	144	(CAC)5	PREDICTED: basement membrane-specific heparan sulfate proteoglycan core protein isoform X14	Megachile rotundata
		R:GCAAGTAAATTCACTCTGTGC	21	55.21	42.86
N0988	Tl_Uni_161130	F:AAGGATGGTACTCGAATCTGT	21	55.33	42.86	144	(CAC)5	PREDICTED: basement membrane-specific heparan sulfate proteoglycan core protein isoform X8	Tribolium castaneum
		R:GCAAGTAAATTCACTCTGTGC	21	55.21	42.86
N0989	Tl_Uni_161131	F:AAGGATGGTACTCGAATCTGT	21	55.33	42.86	144	(CAC)5	PREDICTED: basement membrane-specific heparan sulfate proteoglycan core protein isoform X8	Tribolium castaneum
		R:GCAAGTAAATTCACTCTGTGC	21	55.21	42.86
N0990	Tl_Uni_162579	F:CGTTGATATCGAGGCTTATTT	21	56.15	38.1	147	(TTA)5
		R:TGCCTTCGGAAGTTTTAAGTA	21	56.8	38.1
N0991	Tl_Uni_162580	F:CGTTGATATCGAGGCTTATTT	21	56.15	38.1	147	(TTA)5
		R:TGCCTTCGGAAGTTTTAAGTA	21	56.8	38.1
N0992	Tl_Uni_162581	F:CGTTGATATCGAGGCTTATTT	21	56.15	38.1	147	(TTA)5
		R:TGCCTTCGGAAGTTTTAAGTA	21	56.8	38.1
N0993	Tl_Uni_162583	F:CGTTGATATCGAGGCTTATTT	21	56.15	38.1	147	(TTA)5
		R:TGCCTTCGGAAGTTTTAAGTA	21	56.8	38.1
N0994	Tl_Uni_162625	F:GGAGTGCTCTGTACATTGTGT	21	55.23	47.62	142	(CTG)5	hypothetical protein CRE_13818	Caenorhabditis remanei
		R:TCGTCAAAAGAACTTAACCTG	21	54.8	38.1
N0995	Tl_Uni_162697	F:ATTTGTGTACAGCATCGTTTT	21	54.93	33.33	170	(TTTA)5
		R:ACGACATTCTTTGTTTGTTGT	21	54.8	33.33
N0996	Tl_Uni_162712	F:CAAAGTGTCAATCAGGACATT	21	55.13	38.1	126	(CAA)6	PREDICTED: hexaprenyldihydroxybenzoate methyltransferase, mitochondrial-like, partial	Athalia rosae
		R:CTTCTCAACTTCGACTTTGTC	21	54.29	42.86
N0997	Tl_Uni_162733	F:CAGCACTCAGTTCTCTTTTTC	21	54.46	42.86	134	(CA)13	falls into Kruppel clade in ML phylogeny	Daphnia pulex
		R:GTGTGTGTGTGTGTTTGTGTT	21	55.12	42.86
N0998	Tl_Uni_162733	F:CAGCACTCAGTTCTCTTTTTC	21	54.46	42.86	134	(AC)8	falls into Kruppel clade in ML phylogeny	Daphnia pulex
		R:GTGTGTGTGTGTGTTTGTGTT	21	55.12	42.86
N0999	Tl_Uni_162734	F:CAGCACTCAGTTCTCTTTTTC	21	54.46	42.86	134	(CA)13	falls into Kruppel clade in ML phylogeny	Daphnia pulex
		R:GTGTGTGTGTGTGTTTGTGTT	21	55.12	42.86
N1000	Tl_Uni_162734	F:CAGCACTCAGTTCTCTTTTTC	21	54.46	42.86	134	(AC)8	falls into Kruppel clade in ML phylogeny	Daphnia pulex
[truncated: 775 more rows]
